# Supplementary material for: GRHL3/GET1 and Trithorax Group Members Collaborate to Activate the Epidermal Progenitor Differentiation Program
Source: PLoS Genet. 2012 Jul 19;8(7):e1002829. doi: 10.1371/journal.pgen.1002829 (PMC3400561; doi:10.1371/journal.pgen.1002829)
Supplement: Table S1 — Genes with differential gene expression during calcium induced NHEK differentiation. (XLSX) [file pgen.1002829.s008.xlsx]

## Sheet: Sheet1
Probe ID	Gene Symbol	Pvalue
8138466	7A5	5.47862e-08
7953775	A2ML1	0.00747102
8092177	AADACL1	0.0007163
8103706	AADAT	3.03581e-05
8002347	AARS	4.76207e-05
8100478	AASDH	0.0015159
8142554	AASS	0.000202803
7993126	ABAT	3.26575e-06
8162940	ABCA1	0.000151409
8058708	ABCA12	0.00117215
8165345	ABCA2	0.00397499
7972297	ABCC4	0.00359667
8068761	ABCG1	0.00154042
7944447	ABCG4	0.00440098
8081612	ABHD10	0.00175981
8140129	ABHD11	0.000311607
8022488	ABHD3	0.00109146
7902957	ABHD7	5.25158e-06
8034974	ABHD9	0.000150639
8047659	ABI2	1.76985e-05
8008185	ABI3	0.00339908
7922610	ABL2	5.93025e-05
7936463	ABLIM1	0.000249873
8099279	ABLIM2	0.00297336
8109093	ABLIM3	0.00413772
8023261	ACAA2	0.00975023
7932214	ACBD7	0.00530224
8009096	ACE	0.00283993
8134415	ACN9	0.000192658
8066598	ACOT8	0.00953532
8008321	ACSF2	2.49143e-05
8103951	ACSL1	3.6056e-06
8113938	ACSL6	0.00116551
8062041	ACSS2	1.42218e-07
7934906	ACTA2	0.000129916
8112198	ACTBL2	5.27256e-05
8042788	ACTG2	6.08881e-06
8163019	ACTL7B	0.00833093
8056005	ACVR1	0.00256427
8066431	ADA	0.000903429
8069676	ADAMTS1	1.44351e-06
8100870	ADAMTS3	0.00114672
8088560	ADAMTS9	9.41434e-07
8154512	ADAMTSL1	0.00296828
7905233	ADAMTSL4	0.0044287
8069178	ADARB1	9.05161e-05
7899851	ADC	0.00972676
7976000	ADCK1	0.00112727
7930380	ADD3	0.000721353
7938390	ADM	4.64079e-05
8021914	ADNP2	0.000264837
8081880	ADPRH	0.00422639
7930627	ADRB1	0.00133699
8109086	ADRB2	0.000135577
7913138	AFAR3	0.00288107
8040774	AGBL5	0.000243643
8146142	AGPAT6	0.000234074
8096116	AGPAT9	2.43234e-06
8138381	AGR2	0.000155141
8002051	AGRP	0.00366426
8083240	AGTR1	0.00286091
8116177	AGXT2L2	0.00150834
8071444	AIFM3	0.00446738
8122396	AIG1	0.00320379
7913938	AIM1L	1.78977e-05
7941927	AIP	0.0034196
7897227	AJAP1	0.00154032
8159945	AK3	3.43313e-05
8122807	AKAP12	2.87033e-05
8035023	AKAP8L	0.00156412
7901110	AKR1A1	2.79892e-05
7925918	AKR1C1	0.00247383
7931832	AKR1C2	0.000259588
7925929	AKR1C3	0.00113904
8001410	AKTIP	0.000851787
7986446	ALDH1A3	0.000130272
7965979	ALDH1L2	0.000237387
8005638	ALDH3A2	0.000672981
7949882	ALDH3B2	2.39596e-06
7912975	ALDH4A1	0.000392877
7980098	ALDH6A1	0.000192806
8113773	ALDH7A1	0.000340394
8004784	ALOX15B	5.69235e-05
7968344	ALOX5AP	0.00135074
8047565	ALS2CR13	0.00217262
8111430	AMACR	0.000830453
7962579	AMIGO2	5.82269e-05
8174576	AMOT	0.00632703
8090852	AMOTL2	0.000834636
8087419	AMT	0.00304222
8131195	AMZ1	0.00362242
7966301	ANAPC7	0.000526026
7973084	ANG	1.34383e-05
8025402	ANGPTL4	0.00396295
7933772	ANK3	0.000165841
8138370	ANKMY2	0.00557322
7972828	ANKRD10	0.000624129
8161270	ANKRD18A	0.00132555
7934898	ANKRD22	1.73594e-08
8132318	ANLN	0.00269307
7990020	ANP32A	0.00999507
8101260	ANTXR2	0.000137681
7905283	ANXA9	0.0022834
8146159	AP3M2	4.5642e-05
8020141	APCDD1	1.79036e-05
8079772	APEH	0.00890568
8175016	APLN	0.000671474
8073062	APOBEC3B	0.00119385
8073068	APOBEC3C	0.00622962
8073081	APOBEC3F	0.00155655
8073088	APOBEC3G	0.000298456
8072710	APOL6	0.00896912
8160670	AQP3	0.000553536
7983910	AQP9	1.87761e-05
7947784	ARFGAP2	0.000439474
7982358	ARHGAP11A	0.00106561
7982287	ARHGAP11B	0.0091376
8129458	ARHGAP18	0.00138814
7933469	ARHGAP22	0.000145025
8042416	ARHGAP25	0.00080509
7991809	ARHGDIG	0.00978409
7912724	ARHGEF19	0.000631496
7974621	ARID4A	0.00213914
7927732	ARID5B	0.000855827
8112033	ARL15	0.000741981
8059854	ARL4C	0.000203071
8080926	ARL6IP5	0.000105697
7923394	ARL8A	0.00678733
8049044	ARMC9	0.00476228
8168868	ARMCX1	0.00184999
8174092	ARMCX2	5.86802e-05
8080084	ARMET	3.3484e-07
7954527	ARNTL2	0.00477126
7950473	ARRB1	0.000585122
8113073	ARRDC3	9.32482e-07
7986350	ARRDC4	3.09121e-07
8171867	ARX	0.0047688
7930181	AS3MT	0.00937752
7952341	ASAM	3.30343e-06
7931863	ASB13	0.00124355
8007584	ASB16	0.0025346
8034772	ASF1B	0.00157312
8012028	ASGR2	0.00204201
8133122	ASL	0.00145827
8141150	ASNS	0.000292795
8072108	ASPHD2	0.00216197
8158671	ASS1	1.37163e-05
8152668	ATAD2	0.00217286
8050658	ATAD2B	4.67585e-05
7896952	ATAD3A	0.00312365
7896961	ATAD3B	0.00110503
7909610	ATF3	6.45476e-07
7949277	ATG2A	0.00062718
7937314	ATHL1	0.00158741
8096461	ATOH1	0.000405906
8115346	ATOX1	0.000363267
8094911	ATP10D	0.000321226
7970162	ATP11A	0.0010049
8037079	ATP1A3	0.00059476
8036110	ATP4A	4.77871e-05
8141295	ATP5J2	0.000990276
7944216	ATP5L	0.00553566
8081740	ATP6V1A	0.0073229
8040249	ATP6V1C2	0.000495216
7899424	ATPIF1	0.000712771
8173673	ATRX	0.00934125
8067167	AURKA	0.000184351
7964660	AVPR1A	0.00589777
8086330	AXUD1	0.00483725
8091780	B3GALNT1	0.000209493
8127484	B3GAT2	0.00373695
7948741	B3GAT3	0.00297984
8008172	B4GALNT2	0.00699158
8089743	B4GALT4	0.00246619
8128247	BACH2	0.00146493
7926875	BAMBI	0.00015786
7997755	BANP	0.000245025
8058695	BARD1	0.00123097
8158912	BARHL1	0.000204799
7939056	BBOX1	0.000101283
7965060	BBS10	0.00872994
8001507	BBS2	0.000210271
8132218	BBS9	0.00895104
8081465	BBX	0.000169946
8135422	BCAP29	0.00302793
8002854	BCAR1	0.000443476
8120860	BCKDHB	0.000153069
8052399	BCL11A	0.000198623
8044375	BCL2L11	3.59707e-05
8029465	BCL3	9.7682e-05
8092691	BCL6	0.00275012
8004255	BCL6B	2.66892e-06
7959354	BCL7A	0.00178217
8172088	BCOR	0.00239708
7976567	BDKRB1	0.00040369
7976560	BDKRB2	0.00473359
7915598	BEST4	0.00769224
8065124	BFSP1	0.000210058
8077441	BHLHB2	0.000415892
8074261	BID	0.00458099
8054945	BIN1	0.00086757
7943413	BIRC3	1.40115e-05
7986068	BLM	8.71204e-05
8014008	BLMH	0.000385692
7935270	BLNK	0.00104762
8060850	BMP2	0.00034806
8132250	BMPER	0.00643536
7991080	BNC1	7.87014e-05
7905308	BNIPL	2.78461e-06
8116635	BPHL	0.000280044
8061780	BPIL1	0.000387877
8075600	BPIL2	0.000154332
8143417	BRAF	0.000442644
8164995	BRD3	0.000427279
7959777	BRI3BP	0.000199437
8017262	BRIP1	5.26499e-06
8077595	BRPF1	0.00257627
8119034	BRPF3	0.00017586
8022952	BRUNOL4	0.001631
8173766	BRWD3	9.73081e-05
7952321	BSX	0.000272113
7958352	BTBD11	0.00193676
7931062	BTBD16	0.000110603
8032380	BTBD2	7.11356e-06
7980998	BTBD7	0.000336187
8078147	BTD	0.000895008
7965423	BTG1	0.00847056
7908917	BTG2	5.17866e-05
8117458	BTN3A1	0.000742183
8117435	BTN3A2	0.00259672
8117476	BTN3A3	0.000213266
7933204	C10orf10	8.49492e-05
7925813	C10orf108	0.00430329
7928882	C10orf116	0.000446766
7934505	C10orf55	0.00372929
7928695	C10orf58	7.03566e-05
7935510	C10orf83	0.000358695
7936817	C10orf88	0.0034775
7928766	C10orf99	2.03049e-06
7948606	C11orf10	0.0022888
7952626	C11orf45	0.00052558
7943795	C11orf52	8.22617e-07
7943162	C11orf54	0.00953253
7942783	C11orf67	0.00132725
7951781	C11orf71	0.00248416
7951004	C11orf75	0.00307429
7942832	C11orf82	8.02786e-05
7958346	C12orf23	0.00139914
7955119	C12orf54	0.00210543
7953564	C12orf57	0.00348761
7954132	C12orf60	0.00299149
7972674	C13orf27	0.00477525
7970513	C13orf3	0.00357749
7978538	C14orf128	0.00015203
7980496	C14orf145	0.00186414
7976407	C14orf152	0.00973722
7976216	C14orf159	0.00629243
7975595	C14orf169	0.00209386
7979351	C14orf33	0.00380604
7980338	C14orf4	0.00408067
7981266	C14orf65	0.00237267
7977868	C14orf93	0.00234919
7987180	C15orf29	0.00978132
7991367	C15orf38	0.00290888
7984952	C15orf39	0.000556895
7985873	C15orf42	6.49156e-05
7991512	C15orf51	0.00705704
7987511	C15orf52	0.00137036
7993024	C16orf71	0.000857913
8008795	C17orf71	0.00248732
8020647	C18orf17	0.00126612
8021113	C18orf25	0.00457096
8027510	C19orf40	0.00010588
8036232	C19orf46	0.000628704
7909478	C1orf107	0.00106359
7907183	C1orf112	0.00177013
7923958	C1orf116	0.00222057
7912638	C1orf126	0.00225757
7913852	C1orf135	0.000254514
7899310	C1orf160	0.000853446
7901675	C1orf177	0.000770065
7918552	C1orf183	0.000938699
7918294	C1orf194	0.00480147
7922018	C1orf32	0.00287613
7916024	C1orf34	0.000930183
7905154	C1orf51	0.000400549
7910591	C1orf57	0.00132742
7910261	C1orf69	0.00105268
7907404	C1orf9	0.00350392
7947928	C1QTNF4	0.00342866
8063478	C20orf108	3.88955e-05
8064007	C20orf11	0.00176641
8067506	C20orf151	0.00267882
8061653	C20orf160	0.0037448
8066985	C20orf175	0.00910204
8063755	C20orf177	0.000760096
8063337	C20orf199	0.000154043
8067530	C20orf200	0.00902431
8061272	C20orf26	0.000404779
8061013	C20orf82	0.000803172
8060977	C20orf94	0.000450523
8070863	C21orf122	0.00890997
8074939	C22orf16	0.0012376
8073578	C22orf32	0.00863461
8056201	C2orf12	0.00111887
8042402	C2orf13	0.00101261
8041745	C2orf34	0.000748637
8054131	C2orf64	0.000342022
8058570	C2orf67	0.0023477
8033257	C3	0.000253989
8082066	C3orf28	0.0011433
8082347	C3orf56	0.00882075
8091799	C3orf57	2.66868e-05
8092765	C3orf59	4.87975e-05
8088680	C3orf64	0.000850285
8100532	C4orf14	0.000816722
8103415	C4orf18	7.73015e-05
8095767	C4orf26	0.00144416
8099912	C4orf34	0.000226205
8113504	C5orf13	0.00117533
8107321	C5orf26	0.00662512
8115397	C5orf4	0.00259754
8110032	C5orf41	1.39795e-05
8114326	C5orf5	3.82462e-05
8123951	C6orf105	0.00509582
8125775	C6orf125	0.000341574
8126086	C6orf128	0.00136817
8126853	C6orf138	0.000310121
8127502	C6orf155	0.00773336
8128329	C6orf167	0.00321201
8123884	C6orf52	0.000286822
8139203	C7orf11	0.000377509
8140730	C7orf23	0.00400454
8139244	C7orf44	0.00659877
8141517	C7orf47	0.00240718
8137700	C7orf50	0.00128369
8149324	C8orf13	9.00593e-06
8148198	C8orf32	0.00448706
8146711	C8orf44	0.00749599
8159549	C9orf139	0.000711304
8154381	C9orf150	0.000855013
8162706	C9orf156	0.00315502
8155192	C9orf19	0.0028047
8156897	C9orf30	0.0016072
8165630	C9orf37	0.00189518
8161824	C9orf40	0.00229436
8160531	C9orf72	0.00470635
8016808	CA10	0.00109989
8038126	CA11	0.0075172
7989501	CA12	0.00136343
8147132	CA2	4.71928e-07
7996331	CA7	0.00121178
8048980	CAB39	0.00106507
7910164	CABC1	0.000901437
8067495	CABLES2	0.00150194
8072266	CABP7	0.00699299
8080578	CACNA2D3	0.00182776
8009334	CACNG4	0.00117748
8031076	CACNG7	0.00280077
7951807	CADM1	4.52131e-05
8037363	CADM4	0.00264382
7997139	CALB2	0.00334863
7963721	CALCOCO1	0.00628128
7989968	CALML4	0.00156781
8026106	CALR	0.000162959
7913237	CAMK2N1	4.16842e-07
8110522	CANX	0.00276354
8117054	CAP2	0.00174313
8036563	CAPN12	0.00203407
7995712	CAPNS2	6.58624e-05
8075934	CARD10	2.44086e-05
7945803	CARS	0.000111091
7951397	CASP1	0.000153357
7912316	CASZ1	0.000354812
7912343	CASZ1	0.00841333
7939298	CAT	0.000142025
8089261	CBLB	0.000999923
8029476	CBLC	0.0010747
8068401	CBR1	0.00327041
8103622	CBR4	0.00185779
8070632	CBS	0.00515833
8164496	CCBL1	0.00350157
7917482	CCBL2	0.000831934
8113733	CCDC100	0.00383432
8007707	CCDC103	0.00219073
7996198	CCDC113	0.00144954
8133770	CCDC146	4.69913e-05
7899719	CCDC28B	0.00408886
7932082	CCDC3	0.00756607
8023401	CCDC68	0.00344641
8055173	CCDC74A	0.00478381
8045309	CCDC74A	0.00508088
8037762	CCDC8	0.00226626
8048864	CCL20	0.00264079
8014316	CCL5	0.00493376
7977497	CCNB1IP1	0.00290761
8151871	CCNE2	4.49581e-05
7992594	CCNF	0.000151658
8095870	CCNG2	4.49057e-05
7929550	CCNJ	4.72538e-06
8015681	CCR10	0.00456764
8078442	CCR4	0.000288406
8079401	CCR5	0.0020677
8093298	CCR5	0.0020677
8122334	CCRL1	0.00497235
8097461	CCRN4L	0.0037162
8114612	CD14	0.00681755
7960771	CD163L1	0.00269387
7949588	CD248	0.00240751
8154233	CD274	5.47005e-06
7909332	CD55	0.000944297
8033241	CD70	0.000956769
8082035	CD86	0.00109242
8175647	CD99L2	0.00753238
8086880	CDC25A	0.000493593
8072817	CDC42EP1	0.00350927
7941236	CDC42EP2	0.000777919
8071212	CDC45L	0.000115901
8007071	CDC6	0.0027992
8145418	CDCA2	0.00029319
7960702	CDCA3	0.000223625
7981525	CDCA4	1.7485e-05
8046488	CDCA7	0.00464007
8138489	CDCA7L	0.00013647
7900167	CDCA8	0.00399661
8086517	CDCP1	0.00122789
8001800	CDH11	0.00424256
7997880	CDH15	0.00153277
8066683	CDH22	0.00643994
8006409	CDK5R1	0.000257862
8105862	CDK7	0.000433472
8177462	CDK7	0.000433472
8160441	CDKN2A	0.000513302
8160452	CDKN2B	0.00119386
8012931	CDRT1	2.1674e-06
8012887	CDRT15	0.00702809
8002975	CDYL2	0.00458212
8036004	CEBPA	0.000356154
8063386	CEBPB	0.00171788
8150592	CEBPD	0.00034814
7945536	CEND1	0.00265696
8040712	CENPA	0.00049147
8168794	CENPI	0.0013924
7997381	CENPN	0.000449665
8040578	CENPO	0.000527844
8002104	CENPT	0.00442694
8137680	CENTA1	0.000193548
8006214	CENTA2	4.10862e-05
7911458	CENTB5	0.000574509
7988537	CEP152	0.00242245
7929334	CEP55	0.00198781
8042326	CEP68	0.00402242
8156026	CEP78	0.00294098
8081362	CEP97	0.00282775
8076792	CERK	0.000358607
7978586	CFL2	0.000350004
8047381	CFLAR	0.0021118
7905406	CGN	0.000878732
7982868	CHAC1	0.00035842
8024843	CHAF1A	0.00230002
8068478	CHAF1B	0.00268638
8004699	CHD3	0.000345291
7903920	CHI3L2	0.00055086
8100382	CHIC2	0.000515671
7925500	CHML	0.000725936
8020179	CHMP1B	0.000698576
8067969	CHODL	0.000240254
7950983	CHORDC1	0.00947323
8084496	CHRD	0.00402947
7948912	CHRM1	0.00725068
7985213	CHRNA5	0.000222317
7905817	CHRNB2	0.000667418
7990729	CHRNB4	0.00494301
8054297	CHST10	1.81482e-05
8083214	CHST2	2.02638e-05
8166999	CHST7	0.000262336
8056829	CIR	0.00685922
8129937	CITED2	0.00175386
7915347	CITED4	0.000535655
8054702	CKAP2L	0.000110457
7981427	CKB	2.17188e-05
8156290	CKS2	0.0077382
7902702	CLCA2	6.04653e-05
7949754	CLCF1	0.000103216
8136893	CLCN1	0.00530767
8092726	CLDN1	0.00115899
8084788	CLDN16	0.00329872
8133360	CLDN4	0.000335708
8012126	CLDN7	0.000176631
8033433	CLEC4G	0.00165454
8165334	CLIC3	6.74222e-07
8133459	CLIP2	0.00297212
8036252	CLIP3	2.68306e-05
8041179	CLIP4	0.000144461
7989975	CLN6	0.00187656
7914851	CLSPN	0.00193021
8074399	CLTCL1	4.18843e-05
8124307	CMAH	6.47481e-05
8110971	CMBL	0.00140162
7910022	CNIH3	0.00464676
8166355	CNKSR2	0.000522135
8043657	CNNM4	0.00139878
8101228	CNOT6L	0.000483194
7989128	CNOT6L	0.000957196
8119609	CNPY3	0.000173823
7954899	CNTN1	0.000339126
8007323	CNTNAP1	0.00747154
8056343	COBLL1	0.000941488
7973797	COCH	0.00141381
8002381	COG4	2.05738e-05
8159142	COL5A1	0.000367679
8081235	COL8A1	0.00432829
8021946	COLEC12	0.0044703
8107458	COMMD10	0.00701359
8035517	COMP	0.0013142
7967072	COQ5	0.000970232
7975661	COQ6	0.00775475
8168470	COX7B	0.0077772
8106776	COX7C	0.000726796
8094169	CPEB2	0.00088225
7973510	CPNE6	0.00489019
8048026	CPS1	0.00275375
7901549	CPT2	0.00767047
8138805	CPVL	0.00642945
7921099	CRABP2	4.146e-08
8157731	CRB2	0.00154775
7905486	CRCT1	8.35569e-06
8131996	CREB5	3.03377e-07
7999044	CREBBP	0.00201407
8073949	CRELD2	1.2673e-05
7997642	CRISPLD2	0.0020897
8133938	CROT	0.00123677
7966052	CRY1	0.000645481
8068883	CRYAA	0.0099143
7951662	CRYAB	7.68424e-08
8072124	CRYBA4	0.00620318
7970455	CRYL1	2.72255e-05
8107887	CSF2	0.00290789
7941505	CST6	0.00540853
8082058	CSTA	4.23493e-06
7964579	CTDSP2	3.72799e-05
8129562	CTGF	0.000128818
7902290	CTH	0.00424564
8003824	CTNS	0.00276488
7950906	CTSC	0.000754873
8156228	CTSL1	0.00199155
8162652	CTSL2	0.00013768
7936011	CUEDC2	0.00344982
7996027	CX3CL1	0.000544264
8095697	CXCL1	0.000131278
8101126	CXCL10	6.25483e-06
8101131	CXCL11	9.08265e-05
8114249	CXCL14	5.62758e-07
8100994	CXCL2	9.62375e-06
8100977	CXCL5	0.00335099
8049471	CXCR7	0.00525255
8172110	CXorf38	0.00371909
8108447	CXXC5	0.000867318
8165765	CXYorf2	0.00499363
8023855	CYB5A	0.00132966
7923516	CYB5R1	1.68369e-05
8046333	CYBRD1	0.000400347
8109528	CYFIP2	0.00312803
8018754	CYGB	0.000344777
8153819	CYHR1	0.00711734
7936050	CYP17A1	0.00321447
7990391	CYP1A1	0.00151328
8051583	CYP1B1	1.44901e-05
8047641	CYP20A1	0.00226643
8054967	CYP27C1	8.36054e-05
8131056	CYP2W1	0.00343934
8141328	CYP3A5	0.00215319
8098637	CYP4V2	0.00180357
8069668	CYYR1	2.27053e-05
7916541	DAB1	0.00917485
8111772	DAB2	0.000429024
7940451	DAK	0.00560283
8156199	DAPK1	0.00106937
8032718	DAPK3	4.37385e-05
8096602	DAPP1	0.000278648
8044804	DBI	0.00220191
8038117	DBP	0.00267756
7918008	DBT	0.0015096
7963845	DCD	0.00518941
8095574	DCK	0.000761452
7905862	DCST1	0.00730584
8000028	DCUN1D3	0.00334827
7964460	DDIT3	5.38222e-06
7928308	DDIT4	1.89178e-07
8101952	DDIT4L	5.44012e-05
8002211	DDX28	0.000530074
7959604	DDX55	0.0025832
7923221	DDX59	0.000889864
8149097	DEFB1	6.61427e-07
7918768	DENND2C	0.000148404
7918792	DENND2C	0.00708046
7918487	DENND2D	0.000138321
8148476	DENND3	0.00559535
7989849	DENND4A	0.00826772
8154531	DENND4C	0.00804043
7959473	DENR	0.00927673
7916898	DEPDC1	0.00242657
8071314	DGCR8	1.55554e-05
8034454	DHPS	0.0036905
7971713	DHRS12	7.99973e-05
7912537	DHRS3	0.000780942
8008825	DHX40	0.000776591
7971866	DIAPH3	0.00341822
8071170	DKFZP434P211	0.00213854
8074714	DKFZP434P211	0.00534603
8075024	DKFZP434P211 // DKFZP434P211	0.00473724
7947512	DKFZP586H2123	9.52272e-06
8149413	DLC1	1.94434e-05
8130939	DLL1	0.00386527
8056784	DLX2	0.00291693
8036079	DMKN	4.90342e-06
8154047	DMRT2	0.0011693
7988789	DMXL2	0.00506982
8018872	DNAH17	0.00113814
8084634	DNAJB11	7.09932e-06
8154962	DNAJB5	0.00293252
8135480	DNAJB9	4.96786e-07
7969651	DNAJC3	1.748e-05
7902043	DNAJC6	0.00168593
7934320	DNAJC9	0.000256118
8064976	DNAJC9	0.000433218
8076161	DNAL4	0.00908397
7907370	DNM3	0.00160592
8059413	DOCK10	0.000702405
8169541	DOCK11	0.000325667
8142345	DOCK4	5.49274e-05
7972487	DOCK9	4.32894e-05
8149638	DOK2	0.00700327
8001564	DOK4	0.00018941
8070129	DONSON	0.000330185
8056222	DPP4	4.58216e-05
7917912	DPYD	0.000156271
7937433	DRD4	0.00171231
7933501	DRGX	0.000665504
8022728	DSC1	1.68713e-08
8022711	DSC2	0.001023
8023727	DSEL	0.000877988
8020724	DSG1	1.04723e-10
8020740	DSG4	9.38225e-07
7909568	DTL	2.38944e-05
8020847	DTNA	0.000157822
8115831	DUSP1	3.3149e-05
7924450	DUSP10	3.60336e-06
7934533	DUSP13	0.0071321
8150076	DUSP4	1.54013e-05
7930413	DUSP5	0.00103066
7965335	DUSP6	0.000245333
7943498	DYNC2H1	0.00825069
7953229	DYRK4	0.000866907
8042637	DYSF	0.000894087
8019243	DYSFIP1	0.00846159
8065710	E2F1	0.00399251
7913644	E2F2	0.000288549
8117128	E2F3	4.63665e-05
8147101	E2F5	0.00497972
7965094	E2F7	3.66955e-06
7947110	E2F8	0.000375157
8024792	EBI3	0.00883861
7904969	ECOP	0.00043812
8139712	ECOP	0.000761238
8173299	EDA2R	0.000151647
8077458	EDEM1	4.6928e-05
8116921	EDN1	3.66071e-05
7915385	EDN2	0.00535994
8097692	EDNRA	2.04334e-06
8132305	EEPD1	0.00010226
8052355	EFEMP1	3.08658e-06
8120222	EFHC1	0.000209044
7905929	EFNA1	0.00347836
8024250	EFNA2	0.00358743
7905918	EFNA3	0.00590492
8113433	EFNA5	0.00808712
7972713	EFNB2	5.56294e-05
8096845	EGF	8.53053e-06
8159354	EGFL7	0.00157328
7978544	EGLN3	8.40898e-06
8108370	EGR1	0.000115723
8053022	EGR4	0.00497434
7949264	EHD1	0.00297201
8041225	EHD3	0.000957483
7900051	EIF2C3	0.00735112
7900009	EIF2C4	0.00392069
8049180	EIF4E2	0.00208922
8145889	EIF4EBP1	0.00354203
7928119	EIF4EBP2	0.000218725
8092073	EIF5A2	0.000338048
7963304	ELA1	0.00976911
8021222	ELAC1	0.000524956
7988212	ELL3	0.000396547
8127767	ELOVL4	0.00303958
8102342	ELOVL6	0.00083812
8019912	EMILIN2	0.00683989
8066294	EMILIN3	0.00121985
8037621	EML2	0.00119382
7954090	EMP1	0.00374471
8042701	EMX1	0.000426781
7924619	ENAH	1.26291e-05
8112615	ENC1	0.00184384
8122099	ENPP1	0.00209611
8078971	ENTPD3	0.00416408
7929750	ENTPD7	0.00049116
8165538	ENTPD8	0.00171906
8041781	EPAS1	0.000440146
7899534	EPB41	0.000757713
8163116	EPB41L4B	7.64668e-05
7932938	EPC1	0.00269396
8095723	EPGN	0.00202336
7915078	EPHA10	0.00845873
7898809	EPHB2	0.000707213
8084524	EPHB3	0.00404357
8145532	EPHX2	0.00869533
8008372	EPN3	0.000192474
7961546	EPS8	0.00025242
8173506	ERCC6L	0.000136999
8095728	EREG	0.00104181
7925342	ERO1LB	1.03865e-05
7961524	ERP27	0.00306834
7912157	ERRFI1	0.000102308
8145570	ESCO2	0.00345748
7990566	ETFA	0.000406506
7954419	ETNK1	0.00058191
7952601	ETS1	0.000437022
8068593	ETS2	6.45415e-06
8138289	ETV1	2.47268e-05
8092578	ETV5	0.00832217
8093878	EVC	0.00055061
8014063	EVI2B	4.60459e-05
8025328	EVI5L	0.00355288
8018579	EVPL	0.0018101
8056959	EVX2	0.00502614
7910997	EXO1	0.00018019
8136293	EXOC4	6.0162e-06
7929288	EXOC6	0.00184199
8037023	EXOSC5	0.002274
8097128	EXOSC9	0.00342887
7951545	EXPH5	0.0014768
7918026	EXTL2	0.00294044
8143663	EZH2	0.00117133
8106393	F2R	0.000417654
8026631	F2RL3	0.00962139
7917875	F3	1.47478e-06
7914342	FABP3	3.39576e-05
7948420	FABP5	2.16911e-06
8147049	FABP5	2.22668e-06
7985268	FAH	0.00801738
8054045	FAHD2B	0.00255617
7959761	FAM101A	0.00170008
8013268	FAM106A	4.62725e-05
8005687	FAM106A	8.31427e-05
8005231	FAM106A	9.42203e-05
8088415	FAM107A	0.00262024
8049965	FAM110C	0.00279465
7940153	FAM111A	0.000365231
7940147	FAM111B	2.70461e-05
7955045	FAM113B	0.00288636
7922846	FAM129A	0.000111337
8120552	FAM135A	0.000143209
8052866	FAM136A	0.000204953
8116620	FAM136B	0.000431668
7928354	FAM149B1	0.00467941
8049990	FAM150B	0.00493415
8168058	FAM155B	0.00547049
7936100	FAM26B	0.00532878
8136115	FAM40B	8.84852e-05
8127778	FAM46A	0.00259677
8050427	FAM49A	5.65669e-06
7936884	FAM53B	0.00201972
8129763	FAM54A	0.000246471
8022803	FAM59A	3.97148e-05
7919872	FAM63A	0.000592132
8159373	FAM69B	0.00833829
7904452	FAM72A	0.000897943
8039928	FAM72A	0.000954998
7909146	FAM72A	0.00100281
8155349	FAM75A7	0.00704308
8155383	FAM75A7	0.00916816
7953765	FAM80B	0.000661469
8148184	FAM83A	0.0042063
8062571	FAM83D	9.15359e-05
8152812	FAM84B	0.000216002
8117071	FAM8A1	0.00345956
8171271	FAM9B	0.00776672
8003503	FANCA	5.67899e-05
8160935	FANCG	0.0007311
8019392	FASN	0.000239058
7998297	FBXL16	0.00219761
8137964	FBXL18	0.00321492
8014825	FBXL20	0.000144811
7972062	FBXL3	0.0013656
8150002	FBXO16	9.05498e-05
7912473	FBXO2	0.00341457
8152703	FBXO32	0.000128185
8048889	FBXO36	0.000223094
7897714	FBXO44	0.00989844
8005483	FBXW10	0.000477056
8026830	FCHO1	0.00361502
7921259	FCRL4	0.00157782
7905986	FDPS	3.72051e-05
8140420	FDPSL2A	0.00269554
8140443	FDPSL2A	0.00405658
7984470	FEM1B	4.42553e-05
8064904	FERMT1	0.00253161
7979204	FERMT2	1.95868e-05
7940869	FERMT3	0.0032621
7986110	FES	0.00117357
8114805	FGF1	0.000762892
8175444	FGF13	0.000495661
7950023	FGF19	0.00291963
8097256	FGF2	1.51925e-05
8096050	FGF5	0.000151678
8099467	FGFBP1	5.30987e-05
8093518	FGFR3	1.48575e-05
8093440	FGFRL1	0.000378816
8097829	FHDC1	0.00351772
8054377	FHL2	6.80624e-05
8020973	FHOD3	0.00173305
8139632	FIGNL1	0.0013454
8089112	FILIP1L	3.47707e-05
7978766	FKBP3	0.00269687
8125919	FKBP5	8.32719e-05
8013071	FLCN	1.61163e-05
7920165	FLG	0.00013617
7945132	FLI1	0.000841772
8131140	FLJ00049	0.00106686
7939383	FLJ14213	2.83876e-05
8115871	FLJ16171	0.00896367
7966839	FLJ20674	0.000777481
8094988	FLJ21511	0.00103779
8139270	FLJ21767	0.00107691
8132097	FLJ22374	0.000333234
8005555	FLJ22659	0.00334721
8013327	FLJ22659	0.00334721
7961440	FLJ22662	5.15245e-05
7941746	FLJ22675	0.00453324
8071523	FLJ26056	0.00593522
8074737	FLJ26056	0.00593522
8074330	FLJ26056	0.00773255
8142415	FLJ31818	0.000998778
8049952	FLJ33590	0.00187457
7969472	FLJ35379	0.00867356
8019954	FLJ35776	0.00239878
8054517	FLJ38359	4.3188e-05
8044346	FLJ38359	0.000332646
8054513	FLJ38359	0.00185032
8104072	FLJ38576	0.0061404
7919394	FLJ39739	0.00426519
8112519	FLJ40092	0.000999792
8105987	FLJ40092	0.00396855
8012893	FLJ45831	8.07218e-06
7932014	FLJ45983	0.00760782
7970597	FLJ46358	0.0019221
8124828	FLOT1	0.00098395
8178419	FLOT1	0.00098395
8179688	FLOT1	0.00098395
7976073	FLRT2	0.000766216
8065071	FLRT3	0.000484555
7987145	FMN1	0.0039592
7907297	FMO4	0.00598841
7969060	FNDC3A	2.62625e-05
8113914	FNIP1	0.000366769
7942328	FOLR3	0.00168736
7975779	FOS	6.70582e-08
8029693	FOSB	3.36478e-05
7949532	FOSL1	1.63326e-06
7997733	FOXC2	0.00682538
8112592	FOXD1	4.30786e-05
7973745	FOXG1	0.0020179
7960340	FOXM1	0.00308732
8005894	FOXN1	8.88461e-05
8041902	FOXN2	0.00167845
8168205	FOXO4	0.000339678
8116579	FOXQ1	0.000522114
8158123	FPGS	0.000449214
7929616	FRAT1	0.00197622
7988260	FRMD5	9.99585e-05
8169235	FRMPD3	0.00396646
7917954	FRRS1	0.00139055
8105302	FST	1.96281e-07
8023995	FSTL3	0.00181054
8167270	FTSJ1	0.00351155
8033043	FUT6	0.00320765
8027748	FXYD3	0.000143162
8134117	FZD1	0.000453563
7959850	FZD10	0.00851852
8007637	FZD2	0.00750042
7953943	GABARAPL1	6.10436e-05
7991395	GABARAPL3	0.00251089
7986822	GABRB3	0.000537202
7897034	GABRD	0.00910821
8175666	GABRE	0.00605833
7902227	GADD45A	3.45148e-06
8024485	GADD45B	0.000375674
7942064	GAL	0.000790052
8028546	GAL7	1.54632e-05
8036584	GAL7	1.64144e-05
8018428	GALK1	0.00753558
7983616	GALK2	0.00142627
8041542	GALM	0.000790419
8056408	GALNT3	0.00150466
8045835	GALNT5	0.0001844
7957850	GAS2L3	1.26153e-05
7926105	GATA3	0.00391927
7920341	GATAD2B	0.00450675
7917516	GBP1	5.13794e-06
7902850	GBP6	9.62388e-09
8143885	GBX1	0.00605415
8089478	GCET2	0.00256234
7979269	GCH1	0.00483226
8127158	GCLC	0.000478328
8155930	GCNT1	0.00173413
7919591	GCUD2 // FAM72D // FAM72A	0.00615616
8062796	GDAP1L1	0.00181873
8168163	GDPD2	0.00486743
8000799	GDPD3	0.00465519
7956551	GEFT	0.00483058
8171373	GEMIN8	0.00570103
8040440	GEN1	0.000352101
8052762	GFPT1	1.45028e-05
7936494	GFRA1	0.00469843
8071927	GGT1	0.00284164
8074716	GGT3P	0.000386587
8074316	GGT3P	0.000739029
8011671	GGT6	0.000114578
8065798	GGT7	0.00531336
8105121	GHR	0.000851388
8061471	GINS1	8.75146e-05
7996211	GINS3	7.67846e-05
8146130	GINS4	0.00208694
8024676	GIPC3	0.00458361
7919340	GJA5	0.00644164
7970441	GJB2	1.87391e-05
7970448	GJB6	0.0033805
7910257	GJC2	0.00465602
8174103	GK	0.000385616
8166632	GK	0.00134789
8059158	GLB1L	0.00112986
8131496	GLCCI1	0.00390665
7957260	GLIPR1	4.54854e-07
8159900	GLIS3	0.000591366
8113214	GLRX	0.00541297
7966259	GLTP	3.71972e-06
7938748	GLTPP1	0.000111049
8029958	GLTSCR2	0.00283032
7922689	GLUL	1.93112e-05
8123562	GMDS	0.000184746
7899504	GMEB1	0.000937089
8067709	GMEB2	0.000732785
8087461	GMPPB	0.00196646
8117034	GMPR	0.00284131
7973660	GMPR2	0.000584337
8020164	GNAL	0.00742591
7995739	GNAO1	0.00207554
8134257	GNG11	0.00286897
7974341	GNG2	0.000874107
8114787	GNPDA1	0.0099417
8060594	GNRH2	0.000198372
8162117	GOLM1	0.00113204
7923628	GOLT1A	0.000870025
8071268	GP1BB	0.00992512
8175217	GPC4	0.000143124
7969596	GPC5	0.000343411
8148591	GPIHBP1	0.000243256
7967318	GPR109A	0.00860205
7967322	GPR109B	0.000323739
8126820	GPR110	0.000561096
7912004	GPR153	0.0011907
8056837	GPR155	0.00150523
7912239	GPR157	8.71567e-05
7908637	GPR25	0.008152
8142687	GPR37	0.00487291
8170476	GPR50	0.00133718
7954065	GPRC5A	0.00415381
7995362	GPT2	7.58374e-05
8109333	GPX3	0.00201774
8024194	GPX4	0.00144285
7944769	GRAMD1B	0.00779659
7990138	GRAMD2	0.000234606
8107673	GRAMD3	0.00384321
8040190	GRHL1	3.84016e-05
7898916	GRHL3	0.000254175
8155250	GRHPR	0.00545008
7970325	GRK1	6.85175e-06
7930894	GRK5	0.000316286
8109141	GRPEL2	0.000730006
7972890	GRTP1	0.00926387
8003844	GSG2	0.0035
8157582	GSN	0.000190251
8150112	GSR	1.38637e-05
8127094	GSTA4	0.000551798
7918379	GSTM3	0.00360159
7930304	GSTO1	0.00114236
8073858	GTSE1	0.000125649
7939620	GYLTL1B	8.23114e-05
8061373	GZF1	0.00153853
7945680	H19	4.28495e-10
8072926	H1F0	0.00502491
8090555	H1FX	0.00382727
8170994	H2AFB1	0.00655118
8176249	H2AFB1	0.00655118
7928107	H2AFY2	0.00892649
7897441	H6PD	0.0052508
7906197	HAPLN2	0.00603716
8035646	HAPLN4	0.000974297
8152617	HAS2	8.67911e-05
7996883	HAS3	1.73792e-05
7956285	HBCBP	0.00359857
8114572	HBEGF	0.000254585
8135392	HBP1	4.95327e-07
8175947	HCFC1	0.00323578
8065278	hCG_2019139	0.00240812
8179235	HCG27	0.000110877
8028104	HCST	0.00439885
8015914	HDAC5	4.72472e-06
8173531	HDAC8	5.66205e-07
8131631	HDAC9	0.000491035
8122317	HEBP2	0.000278341
8122343	HECA	0.00303097
8090193	HEG1	0.00108499
7995895	HERPUD1	0.000329806
8084880	HES1	0.0018144
8146285	HGSNAT	0.00222213
8086419	HHATL	0.00452865
7976669	HHIPL1	0.00443391
8057719	HIBCH	0.00125395
8003719	HIC1	0.00584792
8110166	HIGD2A	0.00556151
8124380	HIST1H1A	0.000456919
8124527	HIST1H1B	0.000892122
8124430	HIST1H1D	0.000952989
8124391	HIST1H2AB	0.00180376
8117543	HIST1H2AH	0.000209032
8117583	HIST1H2AI	0.00412469
8124540	HIST1H2AM	0.00662217
8124394	HIST1H2BB	0.00146462
8124423	HIST1H2BG	0.00171415
8117330	HIST1H3A	0.000744153
8124388	HIST1H3B	0.000964654
8124416	HIST1H3D	0.00464709
8117415	HIST1H3E	0.00390533
8124385	HIST1H4B	0.00392744
8124413	HIST1H4D	0.00393123
8124448	HIST1H4H	0.00115558
7919642	HIST2H2AB	5.16538e-05
7919637	HIST2H2BE	0.00574216
7905067	HIST2H4A	0.00240795
7919627	HIST2H4A	0.00240795
7924888	HIST3H2A	0.00547638
8059838	HJURP	2.04335e-06
8103728	HMGB2	0.00788461
7913682	HMGCL	0.0093584
8045499	HNMT	0.00243663
7901765	HOOK1	0.00903928
8100507	HOPX	0.00315835
8138735	HOXA5	0.00181371
8016438	HOXB2	0.0017337
8016452	HOXB4	0.00246721
8016457	HOXB5	0.00318946
8046564	HOXD1	0.00233764
7899841	HPCA	0.00960297
8101449	HPSE	0.00103381
8077851	HRH1	0.00053834
8151942	HRSP12	0.00135167
8050594	HS1BP3	0.00630441
8099388	HS3ST1	0.000485265
7994052	HS3ST2	5.99162e-06
8005097	HS3ST3B1	0.000489899
7997491	HSD17B2	3.98495e-07
8107532	HSD17B4	0.00415189
7906904	HSD17B7	0.00966796
8121757	HSF2	0.00170885
8170402	HSFX1	0.00447412
8175616	HSFX1	0.00447412
7958130	HSP90B1	8.2524e-07
8164165	HSPA5	5.98466e-07
8133721	HSPB1	7.01472e-06
7959102	HSPB8	6.98601e-06
8090030	HSPBAP1	7.40309e-05
8003060	HSPC105	0.000218235
8042283	HSPC159	5.25046e-06
7970864	HSPH1	0.000132619
7962623	HSU79275	0.00760942
7938880	HTATIP2	0.003943
8112333	HTR1A	0.00782788
8127692	HTR1B	0.00907467
7913566	HTR1D	0.00130385
8169447	HTR2C	0.000998547
7934970	HTR7	0.000987378
7931097	HTRA1	0.00521985
8094056	HTRA3	0.00416157
8139592	HUS1	0.00122941
8087611	HYAL1	1.18643e-05
7952145	HYOU1	1.00476e-05
8025601	ICAM1	0.000212835
8061564	ID1	0.00096152
7913655	ID3	5.70554e-05
8117120	ID4	9.59724e-05
7991374	IDH2	0.00161925
8026163	IER2	0.00345679
8124848	IER3	3.744e-05
8179704	IER3	3.744e-05
8178435	IER3	4.82622e-05
7929065	IFIT1	0.000621675
7929047	IFIT2	6.26942e-05
7937335	IFITM1	6.28947e-06
7937330	IFITM2	0.00532387
8135514	IFRD1	0.000212443
8091737	IFT80	0.00985634
7958620	IFT81	0.00911708
7967933	IFT88	0.00863876
8168087	IGBP1	0.00775086
8048205	IGFBP2	3.8587e-06
8139488	IGFBP3	0.000212307
8007100	IGFBP4	0.00155306
8058857	IGFBP5	1.95367e-07
8161265	IGFBPL1	0.00238653
8029779	IGFL1	0.00138529
8029773	IGFL2	2.92837e-08
8037755	IGFL3	7.4586e-06
7947052	IGSF22	0.00686164
8087473	IHPK1	0.00212059
8058670	IKZF2	0.00018957
8054722	IL1B	0.000261067
8044552	IL1F5	0.000462908
8044532	IL1F7	0.000425971
8044541	IL1F9	0.000204667
8043995	IL1R1	0.0036059
8043981	IL1R2	0.000850335
8084794	IL1RAP	0.00017129
8044021	IL1RL1	0.000499402
8044574	IL1RN	0.00632316
7909261	IL20	0.00124596
8129837	IL20RA	4.55526e-05
8082916	IL20RB	0.000436726
7909271	IL24	1.22146e-06
7992828	IL32	0.00127951
8154295	IL33	4.27064e-05
8038487	IL4I1	0.00231761
8131803	IL6	1.00916e-05
7905789	IL6R	0.00266677
8104901	IL7R	0.00503774
8095680	IL8	0.000179334
8058905	IL8RA	0.000828641
8020183	IMPA2	0.000929453
7930208	INA	0.000255446
7951413	INCA	0.000682262
8098508	ING2	0.00277866
8135718	ING3	0.000114545
7960654	ING4	8.43456e-05
8139207	INHBA	0.00245401
8049246	INPP5D	8.00193e-05
8137526	INSIG1	0.000825093
8033362	INSR	0.00441535
8097307	INTU	0.00051454
8162421	IPPK	2.18045e-05
7993713	IQCK	0.00746638
7921033	IQGAP3	0.00158564
8067820	IQSEC3	0.00214696
8175977	IRAK1	0.00028554
8120826	IRAK1BP1	0.000847875
8077786	IRAK2	0.00418258
8116559	IRF4	0.00461189
7997712	IRF8	0.00104933
8029318	IRGC	0.00241396
7972745	IRS2	5.80919e-05
8105220	ISL1	0.000902259
8035465	ISYNA1	2.3125e-06
7953111	ITFG2	0.000334943
8024728	ITGB1BP3	0.00315837
8056184	ITGB6	0.00891954
8131666	ITGB8	0.00397369
8173755	ITM2A	0.000398483
7982927	ITPKA	0.00962238
7924760	ITPKB	0.00247412
8118734	ITPR3	1.24406e-06
7905533	IVL	0.00161626
7922889	IVNS1ABP	6.42285e-05
8064978	JAG1	9.59631e-05
7975787	JDP2	0.00157053
8143341	JHDM1D	0.00043547
8043283	JMJD1A	0.00392236
8106516	JMY	0.000163091
8076128	JOSD1	0.00223916
8066393	JPH2	0.00136707
7916609	JUN	4.75829e-07
8171248	KAL1	0.000104527
7970844	KATNAL1	0.000408076
8144317	KBTBD11	0.00522543
7947917	KBTBD4	0.000173872
8080911	KBTBD8	5.82128e-06
8066921	KCNB1	0.00380905
8172493	KCND1	0.000603377
8068583	KCNJ15	2.43153e-05
7934570	KCNMA1	0.000176403
8092241	KCNMB3	0.00409508
7957126	KCNMB4	0.00119271
7969166	KCNRG	0.000109663
7972055	KCTD12	0.000153613
7950641	KCTD14	0.00209733
7951535	KDELC2	0.000502657
8023656	KDSR	9.47449e-05
8148448	KHDRBS3	2.52625e-05
7989647	KIAA0101	0.00431316
8093961	KIAA0232	0.000286658
7988581	KIAA0256	0.00293623
7999642	KIAA0430	0.000182142
7971246	KIAA0564	0.00130201
7920852	KIAA0907	0.00415192
7902977	KIAA1107	0.00474936
8143441	KIAA1147	0.004935
7985317	KIAA1199	0.00131848
7973727	KIAA1305	0.000195836
7973756	KIAA1333	0.00204986
7988970	KIAA1370	0.00252221
7941890	KIAA1394	0.00101573
7932826	KIAA1462	0.00968221
7899821	KIAA1522	0.00231267
8089372	KIAA1524	0.00211701
7976451	KIAA1622	0.000902015
8043597	KIAA1754L	0.000955777
8032829	KIAA1881	0.00274542
7985416	KIAA1920	0.00446625
7985457	KIAA1920	0.00446625
7985688	KIAA1920	0.00446625
7990941	KIAA1920	0.00446625
8046895	KIAA1946	0.00472938
8124798	KIAA1949	0.00396558
7933327	KIAA1975	1.58046e-05
7928890	KIAA1975	0.00256101
8173621	KIAA2022	0.00561213
8009602	KIF19	0.00670295
8108301	KIF20A	0.000970761
7984540	KIF23	0.000176887
8160771	KIF24	0.00197734
7977216	KIF26A	0.00216034
8162019	KIF27	0.00331361
7956488	KIF5A	0.00246276
7906307	KIRREL	0.000320325
8028058	KIRREL2	0.00816764
7965322	KITLG	0.00148539
7968556	KL	0.00454262
8152215	KLF10	7.8004e-05
8040211	KLF11	4.39885e-05
7972003	KLF12	0.000751321
8163002	KLF4	3.90076e-07
7931810	KLF6	6.84775e-05
8058477	KLF7	0.000539201
7974214	KLHDC1	0.0038099
7954604	KLHDC5	0.000328377
8079733	KLHDC8B	0.000236634
7923489	KLHL12	0.00041944
8174654	KLHL13	0.000362649
8022817	KLHL14	5.96496e-05
7912102	KLHL21	2.34658e-06
8084219	KLHL24	4.74559e-06
8038725	KLK10	0.00323282
8038735	KLK11	0.000337211
8038655	KLK4	0.00194652
8038670	KLK5	2.748e-05
8038695	KLK7	3.16787e-06
8038707	KLK8	0.000296218
7959408	KNTC1	0.00238287
8053648	KRCC1	0.00386249
7963491	KRT1	8.82888e-10
8015104	KRT10	4.96236e-11
8015323	KRT13	1.93948e-08
8015337	KRT15	3.65095e-06
8015376	KRT16	3.82196e-06
7922754	KRT18P28	0.00648416
8015349	KRT19	0.000658773
8015133	KRT23	2.46e-05
8015273	KRT31	0.00298377
8015293	KRT32	0.00068421
8015257	KRT33A	0.000975676
8015268	KRT34	0.00138737
8015301	KRT35	0.00043008
7963396	KRT75	3.15112e-05
7963502	KRT77	0.00612876
7963333	KRT80	5.93181e-05
7963353	KRT81	0.0012648
8069168	KRTAP10-12	0.0017038
8069146	KRTAP10-7	0.00178262
8070789	KRTAP12-4	0.000477813
8015206	KRTAP2-1	0.000353435
8015210	KRTAP2-4	3.34798e-05
8019576	KRTAP2-4	3.34798e-05
8015214	KRTAP2-4	0.000360826
8019574	KRTAP2-4	0.000360826
7942267	KRTAP5-10	0.00333898
8036072	KRTDAP	2.44361e-08
8090872	KY	0.000730526
8122013	L3MBTL3	0.000316888
8022145	L3MBTL4	0.00934818
8039257	LAIR1	0.00109446
8121949	LAMA2	0.00010657
8058614	LANCL1	0.00312972
8132897	LANCL2	0.000116275
7914270	LAPTM5	0.00087177
7991546	LASS3	0.000195591
8025382	LASS4	0.00254494
7943749	LAYN	3.83657e-05
7924603	LBR	0.000571633
8170786	LCAP	0.00173416
7905505	LCE2B	0.00812113
7905503	LCE2C	0.00377493
7971461	LCP1	6.09606e-06
8072876	LGALS1	7.33417e-05
8005458	LGALS9	0.00341347
8013450	LGALS9	0.00540113
8099685	LGI2	0.000300389
8112803	LHFPL2	0.000491793
7931204	LHPP	0.00206774
8075310	LIF	0.00282391
8094789	LIMCH1	3.06284e-06
7990643	LINGO1	0.00992091
8092541	LIPH	2.14838e-05
7928994	LIPK	5.46184e-05
7969438	LMO7	4.88762e-06
7921936	LMX1A	0.00470805
7936833	LOC100128168	0.00451709
8012464	LOC100128288	0.00203871
8131098	LOC100128374	0.00117255
8137781	LOC100128653	0.00852944
7907090	LOC100128751	0.00433992
7989491	LOC100128979	0.00400078
8017344	LOC100129112	0.00347315
8156192	LOC100130433	0.00554884
7927363	LOC100132929 // LOC100133093 // FAM25B // FAM25C // FAM25G // FAM25A // LOC644054 // hCG_24378	1.58046e-05
7933423	LOC100132929 // LOC100133093 // FAM25B // FAM25C // FAM25G // FAM25A // LOC644054 // hCG_24378	1.58046e-05
7985192	LOC123688	0.000597845
8166661	LOC139431	0.00493247
8108199	LOC153328	0.0064257
7987381	LOC161635	0.00468975
7964733	LOC204010	0.00121674
7948794	LOC221091	0.00234639
7952200	LOC283152	0.00911643
7957606	LOC283398	0.000109891
8007503	LOC284064	0.00384711
8031499	LOC284297	0.00135043
7925561	LOC284702	0.00856976
8036351	LOC342892	0.000729589
8028600	LOC342897	0.000208474
8051668	LOC375196	0.00669352
8016806	LOC388401	0.00855619
8040516	LOC388931	0.00638065
8041804	LOC388946	0.00962966
8133540	LOC389523	0.000173005
7965036	LOC390345	0.00913389
7982294	LOC390561	0.000129852
8029306	LOC390940	3.30611e-05
8123637	LOC401233	0.00998721
8008110	LOC404266	0.00904186
7956038	LOC440104	0.000357313
7916022	LOC440589	0.00347716
7910790	LOC440737	0.00847554
8048712	LOC440934	0.00392915
8080416	LOC440957	0.00788273
8069494	LOC441955	0.00109637
8020377	LOC441955 // LOC441955	0.000389899
8155547	LOC442421 // LOC442421	0.00378809
8105348	LOC493869	0.000161371
7904478	LOC51152	0.00858085
8140291	LOC541473	0.0075123
7990452	LOC554175	0.00186841
8160431	LOC554202	0.00618295
8137202	LOC643641	0.00320098
7905058	LOC644634 // LOC644634 // LOC644634	0.00913732
8091546	LOC645843	0.00143894
8118824	LOC646785	0.00820241
8155265	LOC647013	0.00453854
8075322	LOC652968	9.90067e-06
8044605	LOC654433	0.000701674
8003145	LOC654780	0.00295038
8015208	LOC728943 // KRTAP2-1 // KRTAP2-2	0.00040514
7981742	LOC90925	0.00355815
7944803	LOH11CR2A	0.000332701
7935553	LOXL4	0.00362808
8034783	LPHN1	0.000913346
7902565	LPHN2	1.40431e-05
7948332	LPXN	3.99314e-05
7964602	LRIG3	1.63932e-05
8122717	LRP11	0.000987232
8152280	LRP12	0.00127379
8092839	LRRC15	0.00848945
8086615	LRRC2	0.00281237
8016259	LRRC37A2	0.00458924
7902235	LRRC7	0.000112591
7902861	LRRC8B	0.00106193
7902874	LRRC8C	0.00236079
8049532	LRRFIP1	0.00373513
8049528	LRRFIP1	0.00546756
8049538	LRRFIP1	0.00712668
8012274	LSMD1	0.00342737
7965627	LTA4H	0.000397274
8124950	LTB	0.00963314
8178512	LTB	0.00963314
8179768	LTB	0.00963314
8163328	LTB4DH	0.00582495
8079420	LUZPP1	0.00966585
8153359	LY6D	6.67265e-06
8125042	LY6G6C	7.44363e-07
8178586	LY6G6C	7.49991e-07
8179814	LY6G6C	8.85497e-07
8146934	LY96	0.00225549
8034608	LYL1	0.00393537
7909801	LYPLAL1	0.000477607
7993800	LYRM1	0.000179358
8066266	MAFB	4.47284e-05
8073007	MAFF	0.000467015
8019308	MAFG	0.00170913
8019798	MAFG	0.00273622
8019796	MAFG	0.00441075
8131091	MAFK	0.00331292
8175685	MAGEA5	0.00785239
8167815	MAGED2	0.00180076
8173713	MAGT1	0.000125032
8148040	MAL2	8.15845e-08
7941272	MALAT1	0.00216658
8054479	MALL	0.000163471
8155754	MAMDC2	0.00163459
8102862	MAML3	0.000281965
7899029	MAN1C1	0.000693258
8102006	MANBA	0.00819319
7900183	MANEAL	0.00716621
8047926	MAP2	0.00282068
7984319	MAP2K1	0.00329183
7963670	MAP3K12	0.000412822
8016194	MAP3K14	0.000125912
7950524	MAP6	8.6998e-05
8101587	MAPK10	5.67996e-05
8119016	MAPK13	1.72639e-05
7982985	MAPKBP1	0.000116773
8025421	Mar2	0.000191408
7933228	Mar8	0.00163543
7956623	Mar9	8.27138e-05
7909841	MARK1	0.00164293
7956443	MARS	0.00151584
8105741	MAST4	0.00176994
8043187	MAT2A	2.68587e-05
8032682	MATK	0.000110485
8147516	MATN2	0.000738579
8033356	MBD3L2	0.00499541
8033359	MBD3L2	0.00499541
8045604	MBD5	8.1045e-05
7969677	MBNL2	5.97048e-05
8113551	MCC	0.0013134
8052934	MCEE	0.00415066
7926259	MCM10	0.000293498
8082350	MCM2	0.000349581
8069332	MCM3APAS	0.000342765
8146357	MCM4	2.43113e-05
8025183	MCOLN1	0.00404529
8113130	MCTP1	0.00132657
7986293	MCTP2	0.00209812
7899448	MED18	0.000459393
7921014	MEF2D	0.00152663
7911799	MEGF6	0.00349248
7985349	MESDC1	0.00113832
8091656	METT5D1	0.0037588
7955441	METTL7A	7.05118e-07
7990873	MEX3B	2.35742e-05
7900365	MFSD2	0.000508263
8148917	MFSD3	0.00125071
8054356	MFSD9	0.000717729
8116316	MGAT4B	0.000876999
8102171	MGC16169	2.10026e-06
7962151	MGC24039	0.00365166
8103906	MGC24125	0.00424192
7905339	MGC29891	0.00280795
8001932	MGC4655	0.00136199
8128737	MICAL1	0.00334405
7938485	MICAL2	0.000911126
8137715	MICALL2	0.0092054
8024228	MIDN	0.000953248
8080938	MITF	0.00200598
7937020	MKI67	0.00165659
8032392	MKNK2	2.50883e-05
8016909	MKS1	0.00500164
8103932	MLF1IP	0.000520418
7905329	MLLT11	1.21634e-05
8160332	MLLT3	0.00531561
8140085	MLXIPL	0.00463688
8016832	MMD	0.000316314
7951271	MMP1	4.49361e-05
7951259	MMP10	0.00312688
7995681	MMP2	0.000595299
8062123	MMP24	0.00330053
8014282	MMP28	7.81029e-05
7951284	MMP3	1.96067e-05
7934842	MMRN2	0.00881248
8011262	MNT	2.5455e-05
7967193	MORN3	8.1901e-05
8160088	MPDZ	0.000195403
8003068	MPHOSPH6	0.000453719
7984922	MPI	0.00091097
7932765	MPP7	7.59682e-05
7907893	MR1	0.00016382
7945857	MRGPRG	0.00520798
7938741	MRGPRX3 // MRGPRX3	0.00180795
7938746	MRGPRX4	0.00722412
8151471	MRPS28	0.00247419
8041867	MSH2	0.000763199
8145766	MST131	2.62617e-07
7906021	MSTO1	0.000135722
7906056	MSTO1	0.00110412
7912863	MSTP9	0.00999769
8148124	MTBP	0.00114854
7915091	MTF1	0.00474299
7931607	MTG1	0.00177793
7919669	MTMR11	0.00417224
8017019	MTMR4	0.00158586
8112857	MTX3	0.0011826
7947156	MUC15	4.72818e-08
8042503	MXD1	0.00204084
8098995	MXD4	0.000239126
7930398	MXI1	0.000743854
8151101	MYBL1	0.00139586
7915170	MYCBP	0.00156753
8040419	MYCN	0.000123809
7988444	MYEF2	0.00285756
7978021	MYH7	0.00779589
8062312	MYL9	0.000154324
8090098	MYLK	6.44084e-07
8013860	MYO18A	0.00256895
8014454	MYO19	0.000596999
8046238	MYO3B	7.22138e-08
8023267	MYO5B	0.000585212
7988876	MYO5C	0.000143273
8045030	MYO7B	0.00471918
8094719	N4BP2	0.00447973
8047086	NAB1	0.001304
7956287	NAB2	7.2116e-06
7942232	NADSYN1	0.00151412
8050367	NAG	0.00119679
8101723	NAP1L5	0.00495247
8055323	NAP5	0.00269334
7957298	NAV3	2.01411e-05
8079462	NBEAL2	0.00563713
8007471	NBR1	2.71948e-05
8152119	NCALD	1.73636e-05
7952830	NCAPD3	0.00115027
8043602	NCAPH	0.00400034
8074082	NCAPH2	0.000345531
7922773	NCF2	0.00294879
8066668	NCOA5	0.00293297
8124955	NCR3	0.00678458
8178517	NCR3	0.00678458
8179773	NCR3	0.00678458
8153002	NDRG1	6.07757e-05
7977621	NDRG2	0.00232476
8033069	NDUFA11	0.000550494
8027205	NDUFA13	0.00654776
8114618	NDUFA2	0.000103209
8031097	NDUFA3	0.00158093
8138224	NDUFA4	0.00721798
8033564	NDUFA7	0.00361453
7992402	NDUFB10	0.00673644
8172296	NDUFB11	0.000660503
8047372	NDUFB3	0.0030449
7932453	NEBL	2.6062e-06
8123936	NEDD9	3.19165e-07
8149835	NEFL	5.91594e-05
8145361	NEFM	0.00136987
7916986	NEGR1	0.00440006
8098423	NEIL3	0.00176047
8088001	NEK4	0.000462194
7921088	NES	0.0092984
8023828	NETO1	4.8542e-05
8014865	NEUROD2	0.00269841
8102368	NEUROG2	0.00757583
8067040	NFATC2	0.00110579
7901788	NFIA	0.00255721
8160138	NFIB	0.00054467
8026139	NFIX	8.87475e-05
7930074	NFKB2	0.00817794
8153790	NFKBIL2	0.0019075
8081386	NFKBIZ	0.000518744
7980352	NGB	0.00032678
7918869	NGF	0.00451765
8169028	NGFRAP1	0.00101138
8153175	NIBP	2.97342e-05
8162455	NINJ1	1.54222e-05
7996934	NIP7	6.78753e-05
8075263	NIPSNAP1	1.91558e-06
8080320	NISCH	2.32353e-05
8067602	NKAIN4	0.00766951
8079079	NKTR	0.000462321
8099406	NKX3-2	0.00650632
7995926	NLRC5	1.04017e-05
7946334	NLRP10	2.51275e-06
7911178	NLRP3	0.00455674
7937305	NLRP6	0.00569025
8100464	NMU	0.000343162
7995539	NOD2	0.00239451
8008627	NOG	7.06532e-08
8022856	NOL4	0.00803822
8013259	NOS2B	0.00268829
8165217	NOTCH1	0.00174201
8034940	NOTCH3	0.00182892
8094938	NPAL1	0.000483597
8043909	NPAS2	8.68247e-05
7951497	NPAT	0.000352378
8007976	NPEPPS	0.0033696
7935903	NPM3	0.00028186
8096704	NPNT	0.000376608
8002303	NQO1	0.000495532
7914000	NR0B2	0.00190957
8014956	NR1D1	2.56916e-05
8078272	NR1D2	3.74316e-05
8055952	NR4A2	0.00612426
8165508	NRARP	0.00298483
7927775	NRBF2	0.00377249
8145736	NRG1	0.000712647
8069553	NRIP1	0.00158477
8169115	NRK	0.00120249
7932985	NRP1	6.84276e-05
8000413	NSMCE1	0.00062076
7915238	NT5C1A	0.00538836
7965918	NT5DC3	3.27065e-06
7923753	NUAK2	0.000363587
7938687	NUCB2	2.31771e-05
8139356	NUDCD3	0.000620106
7997332	NUDT7	0.00229156
8130129	NUP43	0.00556564
8073733	NUP50	0.00242449
8000574	NUPR1	2.4183e-05
8026587	NWD1	0.00296967
7958884	OAS1	1.30845e-05
7958913	OAS2	0.000363048
7936134	OBFC1	0.000118554
8047161	OBFC2A	0.000133181
8026687	OCEL1	0.00813587
8105908	OCLN	0.00011984
8050240	ODC1	0.000117611
7950701	ODZ4	0.00491597
8168316	OGT	0.00010261
7961142	OLR1	0.000709079
7916570	OMA1	0.000795411
7935288	OPALIN	0.00151896
8153625	OPLAH	0.00374143
7925492	OPN3	0.00725633
7899528	OPRD1	0.00367204
7944825	OR10D1P	0.000768569
8129558	OR2A4	0.000420165
8143633	OR2A7	0.000962069
7911197	OR2W5	0.000434135
7948042	OR4C5	0.00846852
8138151	OR7E37P // OR7E37P // OR7E37P // OR7E37P // OR7E37P // OR7E37P // OR7E37P // OR7E37P	0.00592714
7939994	OR9G1	0.00423142
8135172	ORAI2	4.88169e-05
7916167	ORC1L	9.71165e-05
7995354	ORC6L	0.00260654
8102831	OSAP	2.85684e-05
8057689	OSGEPL1	0.000942942
8147573	OSR2	0.00861724
8099093	OTOP1	0.0022799
7926677	OTUD1	0.00200566
7946306	OVCH2	8.3623e-05
7941401	OVOL1	1.69868e-06
8065185	OVOL2	0.00146797
8085138	OXTR	4.14847e-06
7971565	P2RY5	0.000241886
7952631	P53AIP1	0.000703803
8168393	PABPC1L2A	0.00457804
7898431	PADI3	0.00250382
7913883	PAFAH2	0.000260324
8151512	PAG1	3.41044e-05
8052940	PAIP2B	0.000316289
7903227	PALMD	5.27388e-06
7964089	PAN2	0.00509786
7968274	PAN3	0.000961846
7917946	PAP2D	0.0047159
8157487	PAPPA	0.000460263
7920928	PAQR6	0.000276598
8119722	PARC	0.000864953
8105495	PART1	0.000485659
8059301	PAX3	0.00798534
8161211	PAX5	0.00668023
8087951	PBRM1	0.00301895
7906954	PBX1	1.52147e-05
8125360	PBX2	0.002223
8083221	PBX2	0.00269028
7934178	PCBD1	0.000909882
8087806	PCBP4	0.000907261
7969835	PCCA	1.7995e-05
8082886	PCCB	0.000381837
8114767	PCDH1	0.00270863
8094520	PCDH7	0.000402963
7972888	PCID2	0.000592238
7973530	PCK2	0.00205427
8150714	PCMTD1	0.00444645
8064302	PCMTD2	0.000205926
7968029	PCOTH	0.00357328
7991602	PCSK6	0.00476803
7965652	PCTK2	0.00189184
7909104	PCTK3	0.00280953
8154245	PDCD1LG2	5.8113e-07
7930454	PDCD4	0.000588132
7938629	PDE3B	0.0046898
8112220	PDE4D	0.00337997
8059731	PDE6D	0.000627644
8137670	PDGFA	0.0021164
7951351	PDGFD	0.0029231
8095080	PDGFRA	0.00277459
7983274	PDIA3	5.19153e-05
7904881	PDIA3P	9.31949e-05
8143684	PDIA4	6.74066e-07
8050278	PDIA6	4.97357e-05
8008263	PDK2	0.000164948
8145175	PDLIM2	0.000454364
7898057	PDPN	7.8683e-05
8017599	PECAM1	0.0088136
8134339	PEG10	2.07496e-06
8052654	PELI1	0.000344463
7974533	PELI2	0.00109947
8012349	PER1	0.000203915
8059996	PER2	5.03888e-06
7897378	PER3	7.59497e-05
8126452	PEX6	0.00169996
7955768	PFDN5	0.00519505
7926037	PFKFB3	9.15386e-08
7955078	PFKM	0.00232975
8134098	PFTK1	0.000945796
8057959	PGAP1	6.90326e-06
8117675	PGBD1	0.00125724
7980233	PGF	0.000806426
7920220	PGLYRP3	0.00102735
7920228	PGLYRP4	0.000280791
7901951	PGM1	0.000222915
7950391	PGM2L1	0.00312611
8127841	PGM3	0.00203962
8161520	PGM5P2	0.00534593
8161513	PGM5P2	0.0057503
8108080	PHF15	3.39343e-05
7947624	PHF21A	0.00394141
7904433	PHGDH	7.79604e-07
7995382	PHKB	0.000536807
7945781	PHLDA2	0.0006166
7944302	PHLDB1	0.000732765
8002571	PHLPPL	0.000553995
8159441	PHPT1	0.000184257
7932094	PHYH	0.00340492
8119124	PI16	0.00345135
8062927	PI3	0.000276312
8072436	PIB5PA	0.000148192
7989680	PIF1	0.00989162
7923929	PIGR	0.00864201
7899244	PIGV	0.00126828
8006634	PIGW	0.000196112
7923662	PIK3C2B	0.000828676
7954208	PIK3C2G	0.000231976
7897482	PIK3CD	0.000716118
8075483	PIK3IP1	0.000111451
8134814	PILRA	0.00493175
8119161	PIM1	6.7388e-06
8006005	PIPOX	0.00753516
8171435	PIR	0.00065513
7949808	PITPNM1	0.0093715
8011924	PITPNM3	0.00158829
8147012	PKIA	0.00374716
8121768	PKIB	0.00375413
7998886	PKMYT1	0.0018011
7908672	PKP1	4.62625e-05
8081890	PLA1A	0.00861015
7934271	PLA2G12B	0.00069762
8075468	PLA2G3	0.00616474
8037970	PLA2G4C	0.00211828
7987780	PLA2G4E	5.23688e-05
7987815	PLA2G4F	0.004742
8126784	PLA2G7	0.000259913
8032965	PLAC2	5.61726e-05
7928679	PLAC9	0.00118088
8150881	PLAG1	0.000636851
8150509	PLAT	0.00420203
8037374	PLAUR	0.000638609
8041061	PLB1	8.70937e-05
8086185	PLCD1	0.00141788
8092134	PLD1	5.20619e-05
8046680	PLEKHA3	0.000516355
7923635	PLEKHA6	0.00410579
7946781	PLEKHA7	0.000340976
8027398	PLEKHF1	0.000212321
7912056	PLEKHG5	0.00416229
7994109	PLK1	3.66889e-05
8112202	PLK2	0.000762214
7901054	PLK3	0.000160081
8097356	PLK4	0.000834704
8001547	PLLP	0.00011476
7926545	PLXDC2	0.000237957
8067233	PMEPA1	1.1496e-05
7993148	PMM2	8.23736e-05
8012896	PMP22	2.02337e-05
8149877	PNMA2	0.0045003
8008064	PNPO	8.45516e-05
8121076	PNRC1	6.15301e-06
8173869	POF1B	2.57182e-06
8166525	POLA1	0.00233188
7941214	POLA2	5.39694e-05
7942527	POLD3	5.42498e-05
7967736	POLE	0.00246019
8021275	POLI	0.000998608
7968254	POLR1D	0.00778341
8036276	POLR2I	0.00121992
8141791	POLR2J3	9.70695e-05
8061171	POLR3F	0.000421937
8106820	POLR3G	0.00259163
8128565	POPDC3	0.000334881
7971077	POSTN	9.60336e-05
7951596	POU2AF1	0.00265989
8037123	POU2F2	0.000447719
7960878	POU5F1P3 // POU5F1P3	0.00810633
8132387	POU6F2	0.00855154
7930980	PPAPDC1A	0.00636174
8150276	PPAPDC1B	1.11042e-05
8073826	PPARA	0.00126103
8077899	PPARG	0.00147575
7984943	PPCDC	0.0024185
7938231	PPFIBP2	0.000413254
7928589	PPIF	0.000245489
7999253	PPL	5.60805e-06
7908841	PPP1R12B	0.00657362
8036473	PPP1R14A	0.00960364
8122734	PPP1R14C	0.0025671
8030128	PPP1R15A	6.56019e-06
8006865	PPP1R1B	0.000774297
8149264	PPP1R3B	0.000184967
8114900	PPP2R2B	0.000661757
7941087	PPP2R5B	0.000536664
7966345	PPTC7	5.37e-05
8040278	PQLC3	0.000277624
8033587	PRAM1	0.00897852
8121257	PRDM1	0.00098684
8051928	PREPL	0.000513704
7962375	PRICKLE1	0.00287553
8088550	PRICKLE2	0.0025863
8172561	PRICKLE3	0.00229536
7902594	PRKACB	0.00339519
7946142	PRKCDBP	0.00120077
7897044	PRKCZ	0.000329143
8057034	PRKRA	0.00398899
8171182	PRKX	0.000123609
8030437	PRMT1	0.00229945
8088813	PROK2	0.00119457
8064591	ProSAPiP1	0.00403959
8018694	PRPSAP1	0.000172935
7961259	PRR4	0.000195037
7939150	PRRG4	0.00368541
8117547	PRSS16	9.70013e-05
7998878	PRSS22	0.00203651
7942957	PRSS23	0.00170952
8161884	PRUNE2	0.000547773
8156043	PSAT1	0.000864723
8149555	PSD3	0.000669011
8044584	PSD4	0.000715306
8037246	PSG6	0.000225152
8037272	PSG7	0.000250307
8037251	PSG7	0.00108344
8037290	PSG9	0.000561521
8118571	PSMB9	0.002919
8178211	PSMB9	0.002919
8179495	PSMB9	0.002919
8015642	PSMC3IP	0.00317384
7973564	PSME1	0.000517612
7978123	PSME2	0.000492884
7918300	PSRC1	0.00573178
7931159	PSTK	0.000302668
7914184	PTAFR	0.000630198
7926674	PTF1A	0.00109132
8034821	PTGER1	0.00749577
8105067	PTGER4	3.29436e-05
8157650	PTGS1	0.00532839
7922976	PTGS2	2.61313e-06
7962000	PTHLH	8.21591e-05
8145490	PTK2B	0.000427545
7953569	PTPN6	0.00096597
7949792	PTPRCAP	0.00248729
8129418	PTPRK	0.000100018
8059186	PTPRN	0.000945976
8032926	PTPRS	0.00702629
8135774	PTPRZ1	0.00436089
7943882	PTS	0.00235265
8029437	PVR	0.000162121
8029507	PVRL2	0.00615883
8081548	PVRL3	0.00174292
7921773	PVRL4	0.000851434
7967789	PXMP2	0.00389316
7960117	PXMP2	0.00487326
8001030	PYCARD	0.00254534
8019316	PYCR1	0.00321107
7924669	PYCR2	0.00197137
8001037	PYDC1	0.00197197
8061447	PYGB	0.000157717
7949124	PYGM	6.99145e-06
7954382	PYROXD1	0.00203468
8018673	QRICH2	0.00270933
8150225	RAB11FIP1	0.000437245
7906079	RAB25	0.000748666
8021301	RAB27B	2.23548e-05
8020110	RAB31	0.000122148
8034202	RAB3D	0.000700468
7957072	RAB3IP	0.00126459
7982792	RAD51	0.00404508
7901192	RAD54L	0.000958019
8130151	RAET1E	0.000123005
8130173	RAET1L	0.00273365
8132406	RALA	0.000140863
8157949	RALGPS1	0.000189145
8083457	RAP2B	0.000303773
7962625	RAPGEF3	0.0018036
8007043	RAPGEFL1	1.14745e-05
8058390	RAPH1	0.00424464
7963631	RARG	0.000480095
8083094	RASA2	0.000424461
7972946	RASA3	9.74195e-06
8141768	RASA4	0.00237334
8101304	RASGEF1B	0.00192684
8087640	RASSF1	0.00159804
7954469	RASSF8	0.00178015
7994161	RBBP6	0.00405467
8066136	RBL1	0.00022053
7995631	RBL2	0.00690665
8167042	RBM10	0.000805942
8117045	RBM24	0.000646266
8091078	RBP1	0.0050044
7933359	RBP3	0.00205324
7971602	RCBTB1	4.99729e-05
7909529	RCOR3	0.000135652
7975284	RDH12	0.000916325
8053551	REEP1	0.00304812
8042144	REL	0.00138559
8029580	RELB	0.00228445
8099797	RELL1	0.000382387
8061529	REM1	0.00360618
8166243	REPS2	0.000495726
8128894	REV3L	0.000125064
8151609	REXO1L1	0.00357747
8151627	REXO1L1	0.00696398
7968563	RFC3	0.00143084
7959052	RFC5	0.00211522
8159876	RFX3	0.00173609
7919971	RFX5	3.76595e-05
8125687	RGL2	0.00673826
8178955	RGL2	0.00748289
8180144	RGL2	0.00748289
8107100	RGMB	9.57026e-05
7908409	RGS2	1.7145e-07
8146435	RGS20	0.00293447
7915184	RHBDL2	0.00700131
8040473	RHOB	4.13234e-05
8106986	RHOBTB3	0.00338588
7941761	RHOD	0.00152992
7967202	RHOF	0.00578748
8045289	RHOQ	0.000292228
7967463	RILPL1	0.00821511
8061247	RIN2	8.48236e-05
8116622	RIPK1	0.0047881
8147206	RIPK2	0.000288371
8156126	RMI1	2.79244e-05
7973156	RNASE8	0.00498859
8055688	RND3	2.11468e-05
8169174	RNF128	0.00171911
7946569	RNF141	0.00404978
8040090	RNF144A	0.00320047
8117106	RNF144B	0.00100033
8116980	RNF182	0.00656991
7914603	RNF19B	0.000490667
7897257	RNF207	0.00168981
8010454	RNF213	0.00973314
8064766	RNF24	0.00343512
8124695	RNF39	0.00311747
8178326	RNF39	0.00311747
8115927	RNF44	0.00124882
8178188	RNF5	0.0018149
8118535	RNF5	0.00253338
8179472	RNF5	0.00253338
8150356	RNF5	0.0026503
7908779	RNPEP	0.00145289
7989365	RORA	1.03173e-05
7920082	RORC	0.00904173
7929976	RP11-529I10.4	0.00227332
8158902	RP11-738I14.8	0.000135006
8067543	RP11-93B14.6	0.00968649
8169154	RP1-19N1.1	0.00390858
7912994	RP1-93P18.1	2.18006e-05
8073698	RP3-474I12.5	0.000427099
8063449	RP4-724E16.2	0.00643004
8064868	RP5-1022P6.2	0.000190959
8004133	RPAIN	0.00683981
8048014	RPE	0.00260022
8172056	RPGR	0.00251733
8023252	RPL17	0.00151912
7938295	RPL27A	0.00140666
7998643	RPL3L	5.30611e-05
8159004	RPL7A // SNORD24	0.0092877
7978824	RPS29	0.000724519
[truncated: 672 more rows]
