# Supplementary material for: GRHL3/GET1 and Trithorax Group Members Collaborate to Activate the Epidermal Progenitor Differentiation Program
Source: PLoS Genet. 2012 Jul 19;8(7):e1002829. doi: 10.1371/journal.pgen.1002829 (PMC3400561; doi:10.1371/journal.pgen.1002829)
Supplement: Table S2 — Genes that are repressed or induced with GRHL3 knockdown. (XLSX) [file pgen.1002829.s009.xlsx]

## Sheet: Sheet1
Probe Set ID	Gene Symbol	p value	fold
8069790	CLDN17	4.23017e-12	-4.73107
8000799	GDPD3	1.86684e-11	-3.93411
7920155	HRNR	1.14677e-10	-5.05948
7964285	SDR-O	1.81364e-10	-4.73116
7905486	CRCT1	1.85959e-10	-1.88408
8100507	HOPX	2.13166e-10	-5.97915
8037422	LYPD5	2.35955e-10	-3.18415
8037179	CNFN	2.88581e-10	-2.5425
8141140	DLX5	5.06393e-10	-3.07357
7952249	USP2	9.1576e-10	-3.31798
7968417	FRY	1.37486e-09	-3.37257
7991283	RHCG	2.51321e-09	-4.04097
7949882	ALDH3B2	2.75027e-09	-3.61949
7961524	ERP27	4.43518e-09	-3.47013
7898916	GRHL3	4.80432e-09	-3.58415
7994074	SCNN1B	6.41235e-09	-3.41504
7926677	OTUD1	7.65517e-09	-2.85865
8036103	SBSN	9.43461e-09	-2.50249
7947156	MUC15	1.08047e-08	-3.14387
8006214	CENTA2	1.47427e-08	-3.46649
7920185	LCE3D	1.58605e-08	-2.32721
8002249	SMPD3	1.87087e-08	-4.4508
7920238	S100A12	2.27819e-08	-4.2107
8081758	GRAMD1C	2.70186e-08	-4.21864
8036004	CEBPA	2.73854e-08	-2.85299
8082673	ACPP	2.84064e-08	-3.34372
8075600	BPIL2	3.52255e-08	-5.91372
8044541	IL1F9	3.53219e-08	-2.54023
7979529	KCNH5	4.50903e-08	-3.12849
8129937	CITED2	4.56739e-08	-2.856
8038770	KLK14	5.63842e-08	3.47269
8120833	SH3BGRL2	5.64967e-08	-2.35996
8173999	XKRX	5.67902e-08	-3.57567
7920146	RPTN	6.843e-08	-5.31376
7942613	DGAT2	7.88099e-08	-2.53885
8083826	SEC62	1.10088e-07	-2.12325
8113790	2011-03-03	1.10865e-07	-2.77039
8105495	PART1	1.14808e-07	-2.34638
7963555	KRT78	1.23366e-07	-2.60607
8119161	PIM1	1.56637e-07	-2.221
7962058	TMTC1	1.59813e-07	-2.30254
8036072	KRTDAP	1.91937e-07	-2.33483
8045664	LOC130576	2.51365e-07	-2.38415
8005894	FOXN1	2.63314e-07	-2.193
8119052	PNPLA1	2.6491e-07	-2.40112
8078227	PCAF	2.65396e-07	-2.10181
7935270	BLNK	3.14555e-07	-3.16065
8137783	TMEM184A	3.22518e-07	-2.22355
8063115	MMP9	3.66774e-07	2.67561
8016609	DLX3	4.26505e-07	-2.98913
8040249	ATP6V1C2	4.78085e-07	-3.34774
7905533	IVL	5.29103e-07	-3.05028
7991602	PCSK6	5.34004e-07	-2.2336
8121601	FAM26E	5.92716e-07	3.63288
8044552	IL1F5	6.5989e-07	-2.30803
7905308	BNIPL	8.02128e-07	-1.89916
8131803	IL6	9.27816e-07	-4.26068
8115623	ATP10B	9.80994e-07	-2.60515
8124695	RNF39	1.00749e-06	-2.45648
8178326	RNF39	1.00749e-06	-2.45648
7969438	LMO7	1.07292e-06	-1.95325
8011671	GGT6	1.0966e-06	-1.90438
7926223	CAMK1D	1.17406e-06	-2.17392
8112668	GCNT4	1.32588e-06	-2.08736
8110055	CPEB4	1.32871e-06	-1.96638
7905548	SPRR3	1.48516e-06	-4.61725
8040190	GRHL1	1.48521e-06	-2.58713
8034974	ABHD9	1.62988e-06	-2.1156
8170990	SNORA36A	1.66624e-06	2.52056
8052940	PAIP2B	1.70687e-06	-2.41811
7975284	RDH12	1.82306e-06	-2.71551
8127767	ELOVL4	1.83298e-06	-2.15762
8104760	TARS	1.9611e-06	-1.93477
7946983	SAA2	2.5332e-06	-2.40193
8122426	PHACTR2	2.5559e-06	-2.19696
8165334	CLIC3	2.67385e-06	-2.0703
8052826	SNORA36C	2.77214e-06	3.18934
7978222	TGM1	2.77282e-06	-2.09541
7920217	SPRR2G	2.91347e-06	-1.80705
8117339	HIST1H3C	3.17397e-06	2.35712
8058450	GPR1	3.27857e-06	-1.97499
7905571	S100A9	3.41686e-06	-1.9706
7963631	RARG	3.54221e-06	-1.9341
8104693	PDZD2	4.10964e-06	-2.47814
8170602	ZNF185	4.21574e-06	-1.76869
7977621	NDRG2	4.34165e-06	-1.89799
8007043	RAPGEFL1	4.61357e-06	-2.04695
7941401	OVOL1	4.66202e-06	-2.1235
8101304	RASGEF1B	4.69343e-06	-2.50645
7939818	PTPMT1	4.79633e-06	1.96746
8121768	PKIB	5.13916e-06	1.93706
7950810	SYTL2	5.32713e-06	-1.9322
7989365	RORA	5.46631e-06	-1.98465
8094542	KIAA1239	5.48038e-06	-4.6492
8033674	MUC16	5.72347e-06	2.35769
7920228	PGLYRP4	5.8266e-06	-2.0139
7902235	LRRC7	5.85592e-06	-2.72032
7951259	MMP10	6.07548e-06	2.24394
7929003	LIPM	6.11171e-06	-3.27333
7951987	TMPRSS13	6.47229e-06	-1.98885
8012309	ALOX12B	6.51663e-06	-2.28337
8099841	TLR6	6.60811e-06	2.03369
8082974	FAM62C	6.80631e-06	-1.89219
8165639	MGC59937	6.90978e-06	-1.85822
7946977	SAA4	7.09431e-06	-2.3292
8163002	KLF4	7.26467e-06	-1.93617
8040374	FAM84A	7.30567e-06	-1.88586
7982938	TYRO3	8.43765e-06	-1.8361
7949679	SPTBN2	8.53139e-06	-1.86953
7988350	DUOX2	9.0918e-06	-1.72922
8078738	OXSR1	9.20397e-06	-1.73621
7912994	RP1-93P18.1	9.54298e-06	-1.91192
8162652	CTSL2	1.01709e-05	2.52589
8012326	ALOXE3	1.02681e-05	-1.89188
8149720	EGR3	1.06209e-05	-1.8188
7923662	PIK3C2B	1.06696e-05	-1.97729
8044301	ANKRD57	1.16616e-05	-2.10001
8084524	EPHB3	1.18201e-05	-2.12923
8135601	MET	1.18458e-05	1.85194
8056343	COBLL1	1.20995e-05	-2.45057
7974835	PRKCH	1.28572e-05	-1.99635
7953775	A2ML1	1.40001e-05	-1.53629
7938741	MRGPRX3 // MRGPRX3	1.4741e-05	2.30323
7901765	HOOK1	1.54267e-05	-2.16999
7946328	---	1.56193e-05	-2.19073
7902850	GBP6	1.56227e-05	-2.12882
8080028	DOCK3	1.56683e-05	-1.7374
7991395	GABARAPL3	1.60728e-05	-1.77869
8061564	ID1	1.66137e-05	-2.28932
7966026	NUAK1	1.68513e-05	-1.79028
7963333	KRT80	1.68881e-05	-2.14488
8103769	HPGD	1.70228e-05	-2.45064
7973149	RNASE7	1.70672e-05	-1.96375
7959880	---	1.84886e-05	-1.79027
8131881	C7orf46	1.87432e-05	-1.97907
8138888	PDE1C	1.90151e-05	2.28025
7908793	ELF3	1.94291e-05	-4.70676
7961440	FLJ22662	1.95033e-05	-1.99374
7961142	OLR1	1.96543e-05	-2.15125
8140840	STEAP4	1.96638e-05	-1.77664
7987780	PLA2G4E	1.99189e-05	-2.03444
8151508	---	1.99261e-05	2.21433
7944331	---	2.00588e-05	1.79813
7966259	GLTP	2.02936e-05	-1.69994
8018558	ACOX1	2.08588e-05	-1.65253
8061447	PYGB	2.17092e-05	1.64537
7921773	PVRL4	2.17219e-05	-1.9976
8132803	CDC14C	2.1854e-05	2.03929
7916024	C1orf34	2.3319e-05	-1.74583
8124437	HIST1H3F	2.36306e-05	2.35374
8164217	FAM129B	2.4034e-05	-1.60034
7983021	LOC100137047-PLA2G4B	2.42472e-05	-2.10125
7905503	LCE2C	2.47264e-05	-2.82606
8072678	HMOX1	2.72151e-05	-2.02948
8014037	CRLF3	2.76649e-05	-1.66645
8169624	SLC25A43	2.87898e-05	-1.72505
7938748	GLTPP1	2.89455e-05	-1.68671
7920244	S100A8	3.07727e-05	-1.6558
8026398	CASP14	3.08527e-05	-5.49488
8028570	FLJ16165	3.09543e-05	-2.40299
8062532	C20orf95	3.17525e-05	-1.84428
8094988	FLJ21511	3.17863e-05	-1.93213
7999253	PPL	3.27519e-05	-1.83686
8109563	ICHTHYIN	3.27791e-05	-1.95751
8130422	CNKSR3	3.55017e-05	-1.73934
8030067	SULT2B1	3.66572e-05	-1.71568
8002218	RBM35B	3.66631e-05	-1.75539
7905515	KPRP	3.75491e-05	-3.38951
7936463	ABLIM1	3.89795e-05	-1.83882
8118945	PPARD	3.948e-05	-1.82724
8144880	SH2D4A	3.95417e-05	-1.6675
7905283	ANXA9	4.12963e-05	-2.5526
8130151	RAET1E	4.14466e-05	-1.91057
8073548	2011-09-03	4.16362e-05	-2.73171
8124388	HIST1H3B	4.24959e-05	2.60197
7943867	BCO2	4.32351e-05	-1.88544
8023696	SERPINB3	4.41451e-05	-1.59905
7997593	ATP2C2	4.48081e-05	-2.14002
7925062	SIPA1L2	4.52849e-05	-2.56912
7920182	LCE3E	4.54031e-05	-2.44059
7909261	IL20	4.89222e-05	-2.03231
8081427	---	5.10498e-05	1.82556
7904244	C1orf161	5.11354e-05	-1.73758
8056359	COBLL1	5.16143e-05	-2.40649
7938390	ADM	5.26561e-05	-2.1081
7926900	MAP3K8	5.29933e-05	-2.02207
7913768	IL22RA1	5.39559e-05	-2.05799
7927732	ARID5B	5.5559e-05	-1.63946
8028600	LOC342897	5.59594e-05	-1.85402
8121257	PRDM1	5.7529e-05	-2.18763
7905505	LCE2B	5.92382e-05	-2.61689
8084788	CLDN16	6.06871e-05	-2.22515
8115664	GLRXL	6.24675e-05	2.01631
7958600	ANKRD13A	6.25827e-05	-1.54776
8175267	---	6.50495e-05	-1.62159
8038683	KLK6	6.88748e-05	-1.82665
8106816	---	7.19979e-05	1.65417
8034873	EMR2	7.24892e-05	-1.81598
7906146	TMEM79	7.28971e-05	-1.67348
7934898	ANKRD22	7.43772e-05	-1.64948
8100808	SULT1E1	7.59506e-05	-1.91167
8117580	HIST1H2AI	7.73799e-05	2.18882
8093104	TM4SF19	7.93887e-05	1.67835
8122637	SASH1	7.9395e-05	-1.74925
8114805	FGF1	8.42663e-05	-1.73456
8090505	---	8.52429e-05	1.79876
7920252	S100A7	8.64775e-05	-1.91703
8124537	HIST1H3J	8.65935e-05	2.43256
8113433	EFNA5	8.75528e-05	-1.71878
8015104	KRT10	8.79031e-05	-2.31872
8083494	MME	8.95735e-05	-1.77918
8160151	ZDHHC21	9.09062e-05	-1.57035
8161945	RASEF	9.18617e-05	-1.90282
8017378	CYB561	9.57714e-05	-1.76795
7957032	YEATS4	9.63769e-05	-1.5772
8109093	ABLIM3	0.00010027	-1.62116
8133360	CLDN4	0.000101124	-1.84184
7980523	GTF2A1	0.000107532	-1.60839
7939897	---	0.000109018	1.68809
7945418	---	0.000109551	1.68084
7928994	LIPK	0.00011121	-3.46972
8097080	SYNPO2	0.000111599	-1.79013
7986512	---	0.000120517	1.7211
7986527	C15orf51	0.000120517	1.7211
7986509	LOC441734	0.000120517	1.7211
8113214	GLRX	0.000124043	2.0331
7942544	RNF169	0.000129094	-1.62408
8019541	ZNF750	0.000129514	-1.97088
8010897	METRNL	0.000129539	-2.1458
7973306	ABHD4	0.000130255	-2.01419
8094599	KLF3	0.000133482	-1.52158
8018579	EVPL	0.000134401	-1.6113
7964834	CPM	0.000135695	-1.73631
8158771	C9orf58	0.000137044	-1.68432
8154563	ASAH3L	0.000137334	-1.71172
7917532	GBP2	0.000139384	-1.68184
8009929	LOC643008	0.000139492	-1.82708
8022803	FAM59A	0.000140226	-1.75738
8015133	KRT23	0.000141822	-1.7357
8129618	VNN1	0.000142245	1.50651
8027343	LOC440518	0.000142719	1.66897
8154823	ANKRD18B	0.000143406	1.62539
8102532	PDE5A	0.000149343	-2.07943
8077817	SLC6A11	0.000149576	-1.62124
8177072	RFTN1	0.000151015	-1.96441
8155192	C9orf19	0.000151376	-1.6629
8076393	CENPM	0.000152057	1.76065
7946321	---	0.000152753	-1.74635
7986520	---	0.000155848	1.71501
8117608	HIST1H2AL	0.000157212	2.1288
8069880	TIAM1	0.000157483	-1.56852
7984257	---	0.000157863	-1.95442
7898084	RP1-21O18.1	0.000160092	-1.5001
7913938	AIM1L	0.000167672	-1.67989
8021603	SERPINB13	0.000167822	-1.55797
7905500	LCE2D	0.000168605	-2.70373
8063835	LSM14B	0.000169713	-1.68831
7966266	---	0.000170832	-1.97779
8027354	LOC388524	0.000175076	-1.605
8082058	CSTA	0.000177032	-1.584
7970831	UBL3	0.000178773	-1.67461
7907970	LOC730144	0.000179245	-1.68135
8042503	MXD1	0.000180923	-1.62475
8066391	---	0.00018192	1.6597
8129953	HIVEP2	0.00018258	-1.52871
8092707	LEPREL1	0.00018414	-1.55684
7940112	OR9Q2	0.000186908	1.72351
7920214	SPRR2E	0.000189825	-1.54885
7996160	LOC388282	0.000191731	-2.06936
8131957	SNX10	0.000195614	1.64151
7947481	ELF5	0.000198815	-1.60708
7946306	OVCH2	0.000201084	-1.6802
8050719	ITSN2	0.000201947	-1.66558
8100464	NMU	0.000201971	-1.57817
7995825	MT1F	0.000209641	2.05871
7981273	C14orf65	0.000212561	-2.19292
8060997	SPTLC3	0.000216535	-1.82993
8037315	PHLDB3	0.000216718	-1.67348
7925342	ERO1LB	0.000216754	-1.95531
7979129	---	0.000216975	1.55019
7938231	PPFIBP2	0.000218701	-1.78044
7972461	SLC15A1	0.0002228	-1.83225
8001410	AKTIP	0.000230856	-1.67422
8070169	---	0.000230924	1.59835
7914630	TRIM62	0.000234816	-1.58179
8104656	LOC729862	0.000240637	-1.65964
8138941	NT5C3	0.000240889	-1.69674
8117535	HIST1H2AG	0.000250766	1.87396
8135955	CALU	0.000254763	-1.53134
8005955	SNORD42A	0.00026097	-1.70115
7946323	OR5P2	0.000266221	-1.78091
8012896	PMP22	0.000266686	2.48595
8160452	CDKN2B	0.000271835	-1.64763
8112865	SERINC5	0.000272662	-1.60293
7974697	DAAM1	0.000273642	-1.51017
8167185	TIMP1	0.000276409	1.68899
8075910	RAC2	0.000277618	1.76812
7905507	LCE2A	0.000286432	-2.27921
8039937	GLTPD1	0.000290246	-1.67358
7981266	C14orf65	0.00029482	-1.87796
7920205	SPRR2A	0.000305678	-1.34328
8038785	LOC147645	0.000307844	-2.06088
8042811	TET3	0.000310178	-2.09989
8162140	---	0.000311096	1.56923
8177261	TTTY10	0.000311495	1.73071
8084589	MAP3K13	0.000312005	-2.25164
7949717	---	0.000312055	-1.60477
7905496	C1orf46	0.000313016	-3.06756
7986517	---	0.000325324	1.667
7986522	---	0.000325324	1.667
7969493	SCEL	0.000326167	-1.45947
8073015	KDELR3	0.000329579	1.63368
8114964	SPINK1	0.000332326	1.87089
8124440	HIST1H3G	0.000335793	2.34493
7938816	ZDHHC13	0.0003372	-1.50661
8056201	C2orf12	0.000337377	-1.47812
8056222	DPP4	0.000341744	3.0894
8078772	SLC22A14	0.000344143	-1.67065
8091799	C3orf57	0.000354889	-3.7237
8078136	---	0.000356183	1.60378
8082289	CHST13	0.00036637	1.6119
7983393	SORD	0.000366752	-1.55819
7920687	GBAP	0.000373105	-1.64843
8126784	PLA2G7	0.000378054	1.86212
7932023	USP6NL	0.000378171	-1.51932
8106141	FCHO2	0.000382337	-1.55066
8058670	IKZF2	0.000383832	-1.5996
8028652	ZFP36	0.000385571	-1.82884
8139832	ZNF117	0.000386169	-1.84774
8098637	CYP4V2	0.000394447	1.52879
7966234	TRPV4	0.000394495	1.55745
8139840	ERV3	0.000397299	-2.31563
8098707	---	0.000398175	1.65486
7905085	HIST2H3A	0.00040045	2.16221
7919614	HIST2H3A	0.00040045	2.16221
8168873	LOC653354	0.000401628	-1.43868
8160849	ARID3C	0.000402162	1.53508
8110084	MSX2	0.00040729	-1.62934
7933501	DRGX	0.000419253	1.52609
8114900	PPP2R2B	0.000426323	-2.05235
8026503	FLJ25328	0.000429253	1.51053
8098084	ETFDH	0.000431522	-1.54048
8000028	DCUN1D3	0.000433279	-1.67969
8081219	ST3GAL6	0.000436155	-1.5708
7918913	IGSF3	0.000444322	-1.52818
8124510	HIST1H2BL	0.000444422	2.03707
7996211	GINS3	0.000448455	1.59458
7945680	H19	0.000450287	-1.39403
7970448	GJB6	0.000456918	-1.92411
7970793	SLC46A3	0.000461716	1.82353
8038725	KLK10	0.000470622	1.51887
8003007	PKD1L2	0.000472031	1.50684
7917516	GBP1	0.000472516	-1.63325
7919589	HIST2H3D	0.000477984	2.09657
8029489	BCAM	0.000478275	-1.75627
7945158	---	0.000478443	1.60097
8159127	RXRA	0.000481856	-1.57032
8003875	SPNS2	0.000484553	-1.62476
8043367	PLGLB2	0.000485496	-1.54105
8053602	PLGLB2	0.000485496	-1.54105
8092312	---	0.000486998	1.54466
7920201	SPRR2B	0.000490975	-1.51791
7976496	SERPINA3	0.000492589	6.27094
8124416	HIST1H3D	0.000496894	1.64734
7994874	FBRS	0.000499035	-1.65653
8109528	CYFIP2	0.000514829	-1.9407
8109773	WWC1	0.000520867	-1.4857
7982868	CHAC1	0.000521175	-2.25523
8056206	RBMS1	0.000525764	-1.4325
8089145	ABI3BP	0.000531589	-2.0201
7913655	ID3	0.000534938	1.72612
8102415	CAMK2D	0.000536178	-1.53616
7930413	DUSP5	0.00053976	-1.41737
8149673	REEP4	0.000545837	-1.60375
8159624	MGC59937	0.000546448	-1.62694
8128795	C6orf199	0.000548181	-1.8096
8051462	---	0.00054862	-1.64144
7981235	---	0.000551692	-1.54641
8130073	ZC3H12D	0.00055478	1.47796
8026424	CYP4F22	0.000556578	-3.74281
8113709	LOX	0.000563926	1.6444
7999396	TEKT5	0.000564519	1.46489
7909283	---	0.000567322	-1.96736
8100688	TMPRSS11F	0.000567432	-1.75042
7908940	ATP2B4	0.000581939	-1.45169
8127563	COL12A1	0.000586392	-1.50369
8092800	ATP13A4	0.000602743	-2.24499
8149551	PSD3	0.000604775	-1.5455
7948420	FABP5	0.000606664	-1.63624
8156290	CKS2	0.000608979	2.26322
8103413	---	0.000618799	1.46509
8010186	---	0.000620158	1.65551
7959102	HSPB8	0.000627366	-1.7045
8094789	LIMCH1	0.000628428	-1.54271
8120967	NT5E	0.000631118	1.69026
8105935	FLJ40092	0.000631316	1.55263
8166945	---	0.000632111	-1.51581
8097809	---	0.000641255	-1.56935
8015955	ATXN7L3	0.000663829	-1.48202
7938416	LOC100129827	0.0006664	-1.63384
8039306	RDH13	0.000668994	-1.66399
8117045	RBM24	0.000669492	-1.59294
7975121	FNTB	0.000672626	-1.50019
8019177	TMEM105	0.000673235	1.62396
7986442	---	0.0006735	-1.58192
8031414	EPS8L1	0.000674033	-1.72494
7912316	CASZ1	0.000680586	-1.52419
8030076	SPACA4	0.00068176	-1.44058
8065469	ABHD12	0.000685336	-1.53705
8097920	LRAT	0.000687638	1.50165
8164810	RALGDS	0.000697595	-1.52808
8117583	HIST1H2AI	0.000707183	1.89299
8059350	AP1S3	0.000708486	1.4678
7973135	SLC39A2	0.000721997	-1.97918
8079058	---	0.000726068	-1.57299
8162147	ZCCHC6	0.000726683	-1.49057
8142687	GPR37	0.00074841	-1.53891
8124540	HIST1H2AM	0.000756309	1.78922
7896917	GLTPD1	0.000758681	-1.52522
8118611	---	0.000787286	1.53486
7951271	MMP1	0.00078925	1.89079
8042356	MEIS1	0.000796213	-1.49655
7905428	TUFT1	0.000810802	-1.58894
8160431	LOC554202	0.000811216	1.54955
7958273	---	0.000812773	-1.73686
8160213	C9orf52	0.000845208	-1.64897
7929047	IFIT2	0.000854581	-1.59369
8155048	RUSC2	0.000854995	-1.52868
7995438	---	0.000865109	1.48694
8087883	---	0.000867569	1.66076
8118632	---	0.000869463	1.82283
8094134	DUB4 // DUB4	0.000882542	1.50564
7912347	CASZ1	0.00088313	-1.52048
8152703	FBXO32	0.000894598	-1.83697
8085393	TMEM40	0.000894937	-1.38629
8098103	FNIP2	0.000906799	-1.54897
8023672	VPS4B	0.0009221	-1.55179
8168018	YIPF6	0.000931275	-1.47768
7951413	INCA	0.00093186	-1.96205
8086540	SLC6A20	0.000936785	1.46178
8147049	FABP5	0.000942115	-1.62918
7940323	MS4A8B	0.000942288	-1.53895
8002403	ABBA-1	0.000950139	-1.5214
7921144	SH2D2A	0.000951581	1.54302
8078759	SLC22A13	0.000957355	-1.6696
7980744	RPS6KA5	0.000968	-1.43799
8099760	CENTD1	0.000970902	-1.48538
8098870	SPON2	0.000989511	1.48182
7972977	---	0.00099174	1.5799
