# Supplementary material for: GRHL3/GET1 and Trithorax Group Members Collaborate to Activate the Epidermal Progenitor Differentiation Program
Source: PLoS Genet. 2012 Jul 19;8(7):e1002829. doi: 10.1371/journal.pgen.1002829 (PMC3400561; doi:10.1371/journal.pgen.1002829)
Supplement: Table S3 — Genes that are repressed or induced with MLL2 knockdown. (XLSX) [file pgen.1002829.s010.xlsx]

## Sheet: Sheet1
Probe ID	Gene Symbol	Gene Description	p value	fold
7944164	TMPRSS4	transmembrane protease, serine 4	4.68514e-14	-4.93126
7963333	KRT80	keratin 80	4.44089e-16	-4.38538
7920185	LCE3D	late cornified envelope 3D	5.38465e-11	-4.31814
8142232	LAMB4	laminin, beta 4	6.39488e-14	-4.29833
8170179	VGLL1	vestigial like 1 (Drosophila)	0	-4.2261
8169240	PRPS1	phosphoribosyl pyrophosphate synthetase 1	0	-4.21276
7962951	MLL2	myeloid/lymphoid or mixed-lineage leukemia 2	2.66454e-15	-4.18027
7919340	GJA5	gap junction protein, alpha 5, 40kDa	1.57897e-09	-4.08126
8002987	C16orf61	chromosome 16 open reading frame 61	0	-3.99294
8089999	KPNA1	karyopherin alpha 1 (importin alpha 5)	0	-3.9566
8030067	SULT2B1	sulfotransferase family, cytosolic, 2B, member 1	2.33147e-15	-3.81583
8105220	ISL1	ISL LIM homeobox 1	2.06501e-14	-3.70712
8165334	CLIC3	chloride intracellular channel 3	1.04827e-12	-3.67449
8037272	PSG7	pregnancy specific beta-1-glycoprotein 7	6.46672e-11	-3.62314
8044552	IL1F5	interleukin 1 family, member 5 (delta)	3.751e-12	-3.5917
8000799	GDPD3	glycerophosphodiester phosphodiesterase domain containing 3	9.10383e-15	-3.58445
8069676	ADAMTS1	ADAM metallopeptidase with thrombospondin type 1 motif, 1	7.91311e-12	-3.56115
8078600	TCEA1	transcription elongation factor A (SII), 1	0	-3.38734
7905486	CRCT1	cysteine-rich C-terminal 1	1.01475e-10	-3.34624
8133360	CLDN4	claudin 4	1.30673e-13	-3.34487
8167449	PLP2	proteolipid protein 2 (colonic epithelium-enriched)	0	-3.33757
7922337	TNFSF18	tumor necrosis factor (ligand) superfamily, member 18	2.67684e-10	-3.33622
8178586	LY6G6C	lymphocyte antigen 6 complex, locus G6C	1.04186e-11	-3.29651
8150818	TCEA1	transcription elongation factor A (SII), 1	0	-3.27053
7934898	ANKRD22	ankyrin repeat domain 22	5.79536e-13	-3.25228
8125042	LY6G6C	lymphocyte antigen 6 complex, locus G6C	4.05207e-11	-3.24676
8127778	FAM46A	family with sequence similarity 46, member A	1.11022e-15	-3.20794
8179814	LY6G6C	lymphocyte antigen 6 complex, locus G6C	2.75586e-11	-3.15962
7952249	USP2	ubiquitin specific peptidase 2	2.11482e-11	-3.13413
8152355	GOLSYN	Golgi-localized protein	2.76112e-13	-3.07505
8037179	CNFN	cornifelin	4.05906e-11	-3.05354
7909561	C1orf97	chromosome 1 open reading frame 97	2.27596e-12	-3.04151
7914015	FAM46B	family with sequence similarity 46, member B	1.75415e-14	-3.02509
8037290	PSG9	pregnancy specific beta-1-glycoprotein 9	1.58606e-10	-3.01976
8025877	LPPR2	lipid phosphate phosphatase-related protein type 2	1.40066e-12	-3.01133
8065607	PLAGL2	pleiomorphic adenoma gene-like 2	6.66134e-15	-2.97731
8158424	LRRC8A	leucine rich repeat containing 8 family, member A	3.33067e-15	-2.9174
8091452	TMEM183B	transmembrane protein 183B	0	-2.84699
8066889	STAU1	staufen, RNA binding protein, homolog 1 (Drosophila)	0	-2.84587
8145175	PDLIM2	PDZ and LIM domain 2 (mystique)	9.66249e-12	-2.83905
7908867	TMEM183A	transmembrane protein 183A	0	-2.82114
7941148	TM7SF2	transmembrane 7 superfamily member 2	4.82725e-12	-2.81062
7948910	SNORD25	small nucleolar RNA, C/D box 25	6.11263e-08	-2.79817
8176109	SLC10A3	solute carrier family 10 (sodium/bile acid cotransporter family), member 3	3.16192e-13	-2.76782
8170119	FHL1	four and a half LIM domains 1	0	-2.74074
8067662	PTK6	PTK6 protein tyrosine kinase 6	7.4829e-14	-2.72942
8100688	TMPRSS11F	transmembrane protease, serine 11F	2.68674e-14	-2.7186
8100532	C4orf14	chromosome 4 open reading frame 14	9.99201e-16	-2.70812
7992789	TNFRSF12A	tumor necrosis factor receptor superfamily, member 12A	2.22045e-16	-2.68327
7927631	DKK1	dickkopf homolog 1 (Xenopus laevis)	4.44089e-16	-2.67956
8024898	FEM1A	fem-1 homolog a (C. elegans)	6.26543e-12	-2.67552
8133741	UPK3B	uroplakin 3B	1.09642e-07	-2.63541
8040190	GRHL1	grainyhead-like 1 (Drosophila)	6.75016e-13	-2.60257
8168424	SLC16A2	solute carrier family 16, member 2 (monocarboxylic acid transporter 8)	1.0103e-14	-2.59708
8013450	LGALS9	lectin, galactoside-binding, soluble, 9 (galectin 9)	1.04119e-10	-2.55919
8005458	LGALS9	lectin, galactoside-binding, soluble, 9 (galectin 9)	4.62827e-10	-2.55869
7990391	CYP1A1	cytochrome P450, family 1, subfamily A, polypeptide 1	1.98391e-11	-2.55252
8084955	PIGX	phosphatidylinositol glycan anchor biosynthesis, class X	1.93179e-14	-2.53103
8137865	GNA12	guanine nucleotide binding protein (G protein) alpha 12	6.42819e-14	-2.52529
8143961	PRKAG2	protein kinase, AMP-activated, gamma 2 non-catalytic subunit	1.59872e-14	-2.52506
7938519	MICALCL	MICAL C-terminal like	1.22616e-11	-2.51617
8071301	C22orf25	chromosome 22 open reading frame 25	2.38316e-11	-2.50648
7981346	RAGE	renal tumor antigen	7.9976e-12	-2.50439
8037251	PSG7	pregnancy specific beta-1-glycoprotein 7	2.72407e-10	-2.48163
8136200	CPA4	carboxypeptidase A4	1.35447e-12	-2.46413
7916590	AK2	adenylate kinase 2	2.22045e-16	-2.4625
7949603	BRMS1	breast cancer metastasis suppressor 1	1.85585e-12	-2.45667
7959354	BCL7A	B-cell CLL/lymphoma 7A	1.01281e-11	-2.43435
7941401	OVOL1	ovo-like 1(Drosophila)	3.04079e-12	-2.43353
8016870	MRPS23	mitochondrial ribosomal protein S23	4.99867e-12	-2.42543
7905308	BNIPL	BCL2/adenovirus E1B 19kD interacting protein like	2.73039e-10	-2.42485
8097461	CCRN4L	CCR4 carbon catabolite repression 4-like (S. cerevisiae)	2.53353e-13	-2.42009
8105302	FST	follistatin	2.22045e-15	-2.35682
7922773	NCF2	neutrophil cytosolic factor 2 (65kDa, chronic granulomatous disease, autosomal 2)	4.31695e-11	-2.35628
8032965	PLAC2	placenta-specific 2	3.74689e-10	-2.34671
7902441	ST6GALNAC5	ST6 (alpha-N-acetyl-neuraminyl-2,3-beta-galactosyl-1,3)-N-acetylgalactosaminide alpha-2,6-sialyltransferase 5	7.69107e-12	-2.34419
8132725	UPP1	uridine phosphorylase 1	8.88178e-15	-2.32273
7918188	SLC25A24	solute carrier family 25 (mitochondrial carrier; phosphate carrier), member 24	5.14033e-12	-2.29727
7994518	SPNS1	spinster homolog 1 (Drosophila)	7.18314e-14	-2.2866
7923772	LEMD1	LEM domain containing 1	7.08082e-10	-2.2824
8010897	METRNL	meteorin, glial cell differentiation regulator-like	2.11858e-10	-2.27016
8149652	HR	hairless homolog (mouse)	1.12928e-09	-2.25439
7978222	TGM1	transglutaminase 1 (K polypeptide epidermal type I, protein-glutamine-gamma-glutamyltransferase)	8.43769e-15	-2.25102
8104422	MTRR	5-methyltetrahydrofolate-homocysteine methyltransferase reductase	7.04992e-14	-2.24341
7918768	DENND2C	DENN/MADD domain containing 2C	7.84595e-12	-2.24259
7999884	---	---	7.45251e-08	-2.21988
8015337	KRT15	keratin 15	1.61444e-09	-2.20435
7897068	SKI	v-ski sarcoma viral oncogene homolog (avian)	3.07754e-13	-2.20046
8017460	SMARCD2	SWI/SNF related, matrix associated, actin dependent regulator of chromatin, subfamily d, member 2	1.51242e-11	-2.19296
8059244	CHPF	chondroitin polymerizing factor	2.12719e-13	-2.18587
8036103	SBSN	suprabasin	5.1612e-12	-2.16722
8059996	PER2	period homolog 2 (Drosophila)	4.39819e-10	-2.16194
7954065	GPRC5A	G protein-coupled receptor, family C, group 5, member A	4.71407e-11	-2.15749
8135480	DNAJB9	DnaJ (Hsp40) homolog, subfamily B, member 9	5.32907e-15	-2.15037
7927008	CCNY	cyclin Y	2.35367e-14	-2.14865
8081945	NDUFB4	NADH dehydrogenase (ubiquinone) 1 beta subcomplex, 4, 15kDa	4.79394e-13	-2.14798
8093314	NDUFB4	NADH dehydrogenase (ubiquinone) 1 beta subcomplex, 4, 15kDa	4.79394e-13	-2.14798
7905283	ANXA9	annexin A9	1.13056e-08	-2.1474
8061715	KIF3B	kinesin family member 3B	3.67875e-09	-2.14341
8138466	7A5	putative binding protein 7a5	2.66798e-12	-2.13837
8012953	TRIM16	tripartite motif-containing 16	9.12603e-14	-2.12
7905533	IVL	involucrin	6.27254e-12	-2.11054
8138888	PDE1C	phosphodiesterase 1C, calmodulin-dependent 70kDa	6.38431e-08	-2.11004
8000399	ZKSCAN2	zinc finger with KRAB and SCAN domains 2	5.90025e-09	-2.10959
7914617	AK2	adenylate kinase 2	1.17117e-12	-2.09755
8075406	PES1	pescadillo homolog 1, containing BRCT domain (zebrafish)	2.54241e-12	-2.09729
7912706	EPHA2	EPH receptor A2	3.04867e-13	-2.09315
8115410	GEMIN5	gem (nuclear organelle) associated protein 5	1.05222e-10	-2.0914
8089026	STX19	syntaxin 19	1.41178e-07	-2.08709
8095380	TMPRSS11E	transmembrane protease, serine 11E	6.074e-07	-2.08487
8147573	OSR2	odd-skipped related 2 (Drosophila)	1.64587e-09	-2.08111
8095364	TMPRSS11E	transmembrane protease, serine 11E	1.0376e-07	-2.07782
8088664	SUCLG2	succinate-CoA ligase, GDP-forming, beta subunit	5.43169e-10	-2.07603
8164217	FAM129B	family with sequence similarity 129, member B	2.22045e-14	-2.07392
8011671	GGT6	gamma-glutamyltransferase 6	4.95569e-08	-2.07025
8169898	RAB33A	RAB33A, member RAS oncogene family	7.22438e-08	-2.06354
8145201	KIAA1967	KIAA1967	1.16802e-10	-2.05629
8005978	TRAF4	TNF receptor-associated factor 4	1.00584e-11	-2.0528
7899627	TINAGL1	tubulointerstitial nephritis antigen-like 1	2.70764e-10	-2.05176
8139244	C7orf44	chromosome 7 open reading frame 44	1.11022e-15	-2.04706
7979328	KIAA0831	KIAA0831	5.13243e-11	-2.04644
7993298	ERCC4	excision repair cross-complementing rodent repair deficiency, complementation group 4	8.95891e-11	-2.03153
8004940	C17orf48	chromosome 17 open reading frame 48	1.57792e-10	-2.03054
8075600	BPIL2	bactericidal/permeability-increasing protein-like 2	5.53337e-08	-2.02482
8170479	LOC203547	hypothetical protein LOC203547	3.55627e-12	-2.02212
7908793	ELF3	E74-like factor 3 (ets domain transcription factor, epithelial-specific )	2.43071e-07	-2.01553
7951987	TMPRSS13	transmembrane protease, serine 13	1.23982e-07	-2.01513
8145611	FZD3	frizzled homolog 3 (Drosophila)	8.12982e-09	-2.01037
7981273	C14orf65	chromosome 14 open reading frame 65	3.10363e-08	-2.00637
7922408	SNORD78	small nucleolar RNA, C/D box 78	5.82415e-09	-1.99878
8005894	FOXN1	forkhead box N1	1.38942e-07	-1.99274
7899284	LOC388610	hypothetical LOC388610	1.43993e-10	-1.99227
7951662	CRYAB	crystallin, alpha B	1.40875e-10	-1.992
8015323	KRT13	keratin 13	2.19824e-14	-1.98924
7958147	TDG	thymine-DNA glycosylase	3.44495e-10	-1.98629
8090852	AMOTL2	angiomotin like 2	2.46891e-12	-1.9846
8113010	CCNH	cyclin H	7.56062e-14	-1.97579
7984019	TLN2	talin 2	1.8465e-09	-1.97498
7905548	SPRR3	small proline-rich protein 3	1.59676e-07	-1.97496
8003180	ZDHHC7	zinc finger, DHHC-type containing 7	1.86962e-13	-1.97191
8167854	APEX2	APEX nuclease (apurinic/apyrimidinic endonuclease) 2	3.64984e-08	-1.96533
8111552	C5orf33	chromosome 5 open reading frame 33	1.08922e-11	-1.96532
8085475	WNT7A	wingless-type MMTV integration site family, member 7A	5.64118e-10	-1.96445
7998820	FLJ42627	hypothetical LOC645644	9.49986e-10	-1.95975
8018449	UNC13D	unc-13 homolog D (C. elegans)	6.54221e-09	-1.95575
8112865	SERINC5	serine incorporator 5	7.9714e-14	-1.95549
7944722	UBASH3B	ubiquitin associated and SH3 domain containing, B	6.40571e-09	-1.9481
8006655	MGC4172	short-chain dehydrogenase/reductase	5.73416e-11	-1.94258
7921773	PVRL4	poliovirus receptor-related 4	3.74474e-10	-1.94177
7987780	PLA2G4E	phospholipase A2, group IVE	9.95531e-08	-1.93627
8024013	C19orf21	chromosome 19 open reading frame 21	4.79678e-09	-1.93285
7909214	RASSF5	Ras association (RalGDS/AF-6) domain family member 5	1.07233e-07	-1.93277
8033054	FUT3	fucosyltransferase 3 (galactoside 3(4)-L-fucosyltransferase, Lewis blood group)	5.62961e-10	-1.92994
7992682	FLJ42627	hypothetical LOC645644	1.00825e-09	-1.9179
8101304	RASGEF1B	RasGEF domain family, member 1B	7.77484e-06	-1.91532
7949619	SLC29A2	solute carrier family 29 (nucleoside transporters), member 2	1.76082e-08	-1.91198
7898916	GRHL3	grainyhead-like 3 (Drosophila)	1.56544e-11	-1.9047
8092578	ETV5	ets variant gene 5 (ets-related molecule)	4.13413e-09	-1.90329
8006779	ARHGAP23	Rho GTPase activating protein 23	2.14576e-10	-1.90198
7951545	EXPH5	exophilin 5	2.18936e-13	-1.8978
7916403	SSBP3	single stranded DNA binding protein 3	4.21274e-09	-1.89669
8010012	CDK3	cyclin-dependent kinase 3	2.68725e-09	-1.89651
7978923	C14orf138	chromosome 14 open reading frame 138	1.69478e-08	-1.89492
8155048	RUSC2	RUN and SH3 domain containing 2	2.69891e-11	-1.89457
7941505	CST6	cystatin E/M	4.91985e-07	-1.89273
7991566	LINS1	lines homolog 1 (Drosophila)	4.01032e-08	-1.89004
8076455	CTA-126B4.3	CGI-96 protein	1.62645e-09	-1.88968
8051622	SFRS7	splicing factor, arginine/serine-rich 7, 35kDa	1.84519e-13	-1.88908
8040080	RSAD2	radical S-adenosyl methionine domain containing 2	1.63004e-06	-1.88759
8007043	RAPGEFL1	Rap guanine nucleotide exchange factor (GEF)-like 1	5.54366e-09	-1.88726
7940372	TMEM109	transmembrane protein 109	6.89635e-10	-1.88149
8174092	ARMCX2	armadillo repeat containing, X-linked 2	2.71609e-11	-1.88004
7965036	LOC390345	similar to ribosomal protein L10	5.85612e-09	-1.8799
8098924	LETM1	leucine zipper-EF-hand containing transmembrane protein 1	1.74813e-09	-1.87607
7969493	SCEL	sciellin	6.89224e-11	-1.87318
7967002	PXN	paxillin	1.09315e-11	-1.87036
7936673	RGS10	regulator of G-protein signaling 10	2.61904e-10	-1.86913
7986665	NIPA2	non imprinted in Prader-Willi/Angelman syndrome 2	2.35145e-13	-1.86828
8061772	MAPRE1	microtubule-associated protein, RP/EB family, member 1	1.34115e-13	-1.86434
8014956	NR1D1	nuclear receptor subfamily 1, group D, member 1	7.44264e-09	-1.86246
7921110	ISG20L2	interferon stimulated exonuclease gene 20kDa-like 2	6.14958e-11	-1.86171
8137783	TMEM184A	transmembrane protein 184A	7.29984e-10	-1.8572
8143633	OR2A7	olfactory receptor, family 2, subfamily A, member 7	1.15058e-10	-1.85615
7975284	RDH12	retinol dehydrogenase 12 (all-trans/9-cis/11-cis)	4.56323e-05	-1.85508
8083887	CLDN11	claudin 11 (oligodendrocyte transmembrane protein)	1.66864e-11	-1.85197
8080964	GLT8D4	glycosyltransferase 8 domain containing 4	2.15636e-08	-1.84817
8143132	MTPN	myotrophin	5.77316e-15	-1.8473
8002403	ABBA-1	actin-bundling protein with BAIAP2 homology	3.85111e-11	-1.84697
8002919	KARS	lysyl-tRNA synthetase	1.72973e-13	-1.84378
7939265	NAT10	N-acetyltransferase 10	6.30541e-09	-1.83935
8129558	OR2A4	olfactory receptor, family 2, subfamily A, member 4	2.95528e-10	-1.83752
7983206	TUBGCP4	tubulin, gamma complex associated protein 4	1.73894e-11	-1.83752
8008454	ABCC3	ATP-binding cassette, sub-family C (CFTR/MRP), member 3	3.35626e-10	-1.83482
8016609	DLX3	distal-less homeobox 3	2.83168e-06	-1.8294
8009844	LLGL2	lethal giant larvae homolog 2 (Drosophila)	1.41494e-08	-1.82834
7941621	DPP3	dipeptidyl-peptidase 3	1.92865e-10	-1.82722
7954591	MRPS35	mitochondrial ribosomal protein S35	1.57661e-10	-1.82515
7998878	PRSS22	protease, serine, 22	2.14778e-06	-1.8247
8074931	ZNF70	zinc finger protein 70	9.89744e-08	-1.82275
8085393	TMEM40	transmembrane protein 40	3.42504e-13	-1.82089
8072242	NF2	neurofibromin 2 (merlin)	8.7512e-11	-1.81632
8006968	GSDM1	gasdermin 1	6.38736e-07	-1.8101
7961142	OLR1	oxidized low density lipoprotein (lectin-like) receptor 1	9.77182e-05	-1.80575
7997059	DDX19A	DEAD (Asp-Glu-Ala-As) box polypeptide 19A	2.876e-10	-1.80121
7917322	SYDE2	synapse defective 1, Rho GTPase, homolog 2 (C. elegans)	8.62759e-07	-1.79864
7898939	NPAL3	NIPA-like domain containing 3	5.06262e-13	-1.79819
7962884	RND1	Rho family GTPase 1	1.50324e-06	-1.79671
8154163	RCL1	RNA terminal phosphate cyclase-like 1	3.33433e-10	-1.79644
8106193	UTP15	UTP15, U3 small nucleolar ribonucleoprotein, homolog (S. cerevisiae)	9.94127e-10	-1.79565
7940349	CCDC86	coiled-coil domain containing 86	2.11959e-08	-1.79473
7996772	SLC7A6	solute carrier family 7 (cationic amino acid transporter, y+ system), member 6	6.46346e-11	-1.79374
8114050	2011-09-08	septin 8	1.29935e-09	-1.79261
7936322	GPAM	glycerol-3-phosphate acyltransferase, mitochondrial	7.78247e-08	-1.79231
8124604	---	---	1.55949e-06	-1.79187
7981266	C14orf65	chromosome 14 open reading frame 65	1.00748e-07	-1.78864
8094876	GUF1	GUF1 GTPase homolog (S. cerevisiae)	1.22768e-12	-1.78833
8173310	OPHN1	oligophrenin 1	5.04696e-08	-1.78814
8112274	ELOVL7	ELOVL family member 7, elongation of long chain fatty acids (yeast)	1.4124e-11	-1.78577
7995712	CAPNS2	calpain, small subunit 2	1.63062e-10	-1.78384
7917850	ARHGAP29	Rho GTPase activating protein 29	1.52123e-12	-1.78354
7954090	EMP1	epithelial membrane protein 1	2.53797e-13	-1.78251
7929065	IFIT1	interferon-induced protein with tetratricopeptide repeats 1	1.15411e-07	-1.78178
7948896	SNORD22	small nucleolar RNA, C/D box 22	1.67859e-07	-1.78058
8081826	UPK1B	uroplakin 1B	3.10964e-09	-1.77869
7923712	RBBP5	retinoblastoma binding protein 5	3.10319e-09	-1.77864
7914184	PTAFR	platelet-activating factor receptor	4.418e-07	-1.77799
7957606	LOC283398	similar to hCG1791842	4.84969e-07	-1.7779
8074432	HIRA	HIR histone cell cycle regulation defective homolog A (S. cerevisiae)	8.05811e-09	-1.77439
7929624	PGAM4	phosphoglycerate mutase family member 4	8.07243e-13	-1.7734
8099393	---	---	9.81507e-07	-1.77324
8087547	MST1R	macrophage stimulating 1 receptor (c-met-related tyrosine kinase)	1.84991e-10	-1.77223
7965480	PGAM4	phosphoglycerate mutase family member 4	1.11244e-13	-1.77166
7971134	C13orf23	chromosome 13 open reading frame 23	1.86651e-12	-1.76946
7941243	DPF2	D4, zinc and double PHD fingers family 2	1.3145e-13	-1.76861
8046360	MAP1D	methionine aminopeptidase 1D	1.0624e-06	-1.76707
7958152	PGAM4	phosphoglycerate mutase family member 4	2.2049e-13	-1.76174
8026163	IER2	immediate early response 2	1.16618e-09	-1.76166
7948088	---	---	4.3013e-09	-1.75888
8117929	ABCF1	ATP-binding cassette, sub-family F (GCN20), member 1	1.28125e-10	-1.75829
8177797	ABCF1	ATP-binding cassette, sub-family F (GCN20), member 1	1.28125e-10	-1.75829
8179112	ABCF1	ATP-binding cassette, sub-family F (GCN20), member 1	1.28125e-10	-1.75829
7897460	SLC25A33	solute carrier family 25, member 33	4.83249e-10	-1.75767
7997414	GAN	giant axonal neuropathy (gigaxonin)	9.82373e-10	-1.75708
8024485	GADD45B	growth arrest and DNA-damage-inducible, beta	1.62612e-09	-1.75645
8107673	GRAMD3	GRAM domain containing 3	1.27673e-11	-1.75439
8055323	NAP5	Nck-associated protein 5	1.09188e-06	-1.75387
8090630	TMCC1	transmembrane and coiled-coil domain family 1	3.40922e-10	-1.75382
8177782	RPP21	ribonuclease P/MRP 21kDa subunit	2.02971e-12	-1.75354
8179097	RPP21	ribonuclease P/MRP 21kDa subunit	2.02971e-12	-1.75354
7909782	RRP15	ribosomal RNA processing 15 homolog (S. cerevisiae)	1.56252e-10	-1.75098
8062555	---	---	9.57702e-06	-1.75051
7973414	NGDN	neuroguidin, EIF4E binding protein	4.25874e-10	-1.74826
8134904	POP7	processing of precursor 7, ribonuclease P/MRP subunit (S. cerevisiae)	2.24079e-09	-1.74588
7914218	TAF12	TAF12 RNA polymerase II, TATA box binding protein (TBP)-associated factor, 20kDa	2.38087e-10	-1.74583
8045171	IMP4	IMP4, U3 small nucleolar ribonucleoprotein, homolog (yeast)	9.30811e-13	-1.74242
8073039	GTPBP1	GTP binding protein 1	5.34017e-13	-1.74227
8122724	ULBP1	UL16 binding protein 1	4.88498e-15	-1.74108
8117881	RPP21	ribonuclease P/MRP 21kDa subunit	9.91773e-12	-1.74108
8099107	LYAR	Ly1 antibody reactive homolog (mouse)	1.3007e-09	-1.74058
8006940	GRB7	growth factor receptor-bound protein 7	1.57089e-06	-1.74051
7944418	C2CD2L	C2CD2-like	2.82269e-08	-1.73812
8087790	RRP9	ribosomal RNA processing 9, small subunit (SSU) processome component, homolog (yeast)	2.59992e-08	-1.73806
8006786	---	---	6.36454e-06	-1.73793
8104912	SKP2	S-phase kinase-associated protein 2 (p45)	2.01416e-11	-1.73712
7988260	FRMD5	FERM domain containing 5	9.3662e-09	-1.73544
8014825	FBXL20	F-box and leucine-rich repeat protein 20	6.20672e-10	-1.73483
7930413	DUSP5	dual specificity phosphatase 5	7.8093e-10	-1.73156
7935270	BLNK	B-cell linker	3.3049e-07	-1.72959
8116051	DBN1	drebrin 1	3.73496e-09	-1.7293
8128977	TUBE1	tubulin, epsilon 1	4.37039e-10	-1.72854
8050176	ITGB1BP1	integrin beta 1 binding protein 1	6.69295e-10	-1.72831
7971513	ESD	esterase D/formylglutathione hydrolase	4.15823e-12	-1.72718
7925033	C1orf131	chromosome 1 open reading frame 131	5.22597e-06	-1.72487
8042811	TET3	tet oncogene family member 3	1.31766e-06	-1.72366
8109333	GPX3	glutathione peroxidase 3 (plasma)	2.52616e-10	-1.72274
8003679	RPA1	replication protein A1, 70kDa	2.29664e-09	-1.7189
7923635	PLEKHA6	pleckstrin homology domain containing, family A member 6	6.90238e-09	-1.71834
8158714	EXOSC2	exosome component 2	1.07691e-09	-1.71341
8173729	PGAM4	phosphoglycerate mutase family member 4	9.33031e-13	-1.71332
8176282	PGAM4	phosphoglycerate mutase family member 4	9.33031e-13	-1.71332
7963631	RARG	retinoic acid receptor, gamma	1.48893e-08	-1.71295
7943197	HEPHL1	hephaestin-like 1	1.12206e-08	-1.70989
7918275	WDR47	WD repeat domain 47	2.08146e-10	-1.70916
7898211	DDI2	DDI1, DNA-damage inducible 1, homolog 2 (S. cerevisiae)	2.38351e-09	-1.70885
7915485	EBNA1BP2	EBNA1 binding protein 2	2.83452e-11	-1.70862
8092905	LSG1	large subunit GTPase 1 homolog (S. cerevisiae)	3.13348e-10	-1.70847
7951838	ZNF259	zinc finger protein 259	3.87468e-13	-1.70819
8051322	XDH	xanthine dehydrogenase	3.11736e-08	-1.70818
8079224	ZNF502	zinc finger protein 502	3.24459e-07	-1.70799
8028600	LOC342897	similar to F-box only protein 2	1.06033e-07	-1.70755
8136341	BPGM	2,3-bisphosphoglycerate mutase	1.09239e-08	-1.70686
8033319	SH2D3A	SH2 domain containing 3A	7.75559e-07	-1.70362
8094556	PGM2	phosphoglucomutase 2	2.28861e-12	-1.70356
7922416	SNORD75	small nucleolar RNA, C/D box 75	1.46843e-08	-1.70255
8145954	TACC1	transforming, acidic coiled-coil containing protein 1	8.94517e-10	-1.70067
7906433	---	---	1.10273e-05	-1.70014
8036938	ADCK4	aarF domain containing kinase 4	6.44187e-07	-1.7001
7898405	---	---	3.23393e-06	-1.69785
7912806	---	---	3.23393e-06	-1.69785
8073752	FAM118A	family with sequence similarity 118, member A	8.10573e-08	-1.69568
8045083	SFT2D3	SFT2 domain containing 3	7.29346e-08	-1.6942
7966150	SSH1	slingshot homolog 1 (Drosophila)	4.18429e-07	-1.69195
8024228	MIDN	midnolin	1.36114e-08	-1.69149
7912239	GPR157	G protein-coupled receptor 157	5.11142e-07	-1.69143
8011077	PITPNA	phosphatidylinositol transfer protein, alpha	4.6918e-13	-1.68986
7959777	BRI3BP	BRI3 binding protein	3.51844e-08	-1.68943
8142098	ATXN7L1	ataxin 7-like 1	8.38397e-07	-1.68802
7959623	GTF2H3	general transcription factor IIH, polypeptide 3, 34kDa	2.07762e-10	-1.6875
7915408	FOXJ3	forkhead box J3	4.78995e-12	-1.68662
8033392	XAB2	XPA binding protein 2	1.40765e-09	-1.68659
7974870	SNAPC1	small nuclear RNA activating complex, polypeptide 1, 43kDa	2.80767e-11	-1.68588
8158147	SLC25A25	solute carrier family 25 (mitochondrial carrier; phosphate carrier), member 25	7.68048e-05	-1.68573
7957665	ELK3	ELK3, ETS-domain protein (SRF accessory protein 2)	8.18863e-09	-1.6842
8000003	THUMPD1	THUMP domain containing 1	1.35821e-09	-1.6829
8147661	SPAG1	sperm associated antigen 1	2.35281e-09	-1.68239
7903457	PRMT6	protein arginine methyltransferase 6	3.71717e-07	-1.68237
8092067	RPL22L1	ribosomal protein L22-like 1	2.89413e-11	-1.68217
7944803	LOH11CR2A	loss of heterozygosity, 11, chromosomal region 2, gene A	1.25998e-08	-1.68183
7999253	PPL	periplakin	2.04578e-10	-1.68138
7981460	PPP1R13B	protein phosphatase 1, regulatory (inhibitor) subunit 13B	2.49786e-08	-1.68025
7942889	TMEM126A	transmembrane protein 126A	1.03793e-08	-1.67839
8112767	TBCA	tubulin folding cofactor A	2.67671e-09	-1.67535
8122440	LTV1	LTV1 homolog (S. cerevisiae)	1.05555e-09	-1.67513
8000028	DCUN1D3	DCN1, defective in cullin neddylation 1, domain containing 3 (S. cerevisiae)	3.08358e-11	-1.67389
8028552	NFKBIB	nuclear factor of kappa light polypeptide gene enhancer in B-cells inhibitor, beta	1.9515e-09	-1.67256
8054479	MALL	mal, T-cell differentiation protein-like	1.02243e-09	-1.67239
8153568	PLEC1	plectin 1, intermediate filament binding protein 500kDa	1.48069e-10	-1.6696
7912086	NOL9	nucleolar protein 9	8.32404e-10	-1.66871
7949971	CPT1A	carnitine palmitoyltransferase 1A (liver)	1.82738e-08	-1.66828
7948898	SNORD31	small nucleolar RNA, C/D box 31	6.30161e-07	-1.66789
7906613	SLAMF7	SLAM family member 7	2.5859e-09	-1.66738
8040698	C2orf18	chromosome 2 open reading frame 18	5.20473e-12	-1.66714
8014454	MYO19	myosin XIX	1.89452e-09	-1.66682
8158918	GTF3C4	general transcription factor IIIC, polypeptide 4, 90kDa	3.01389e-10	-1.66641
8013071	FLCN	folliculin	1.11739e-07	-1.66492
8065032	ESF1	ESF1, nucleolar pre-rRNA processing protein, homolog (S. cerevisiae)	3.05945e-07	-1.66395
7983478	C15orf48	chromosome 15 open reading frame 48	1.2521e-05	-1.66322
8037166	ERF	Ets2 repressor factor	1.88016e-08	-1.66322
7959361	MLXIP	MLX interacting protein	6.14382e-09	-1.66219
8014841	MED1	mediator complex subunit 1	1.11222e-12	-1.66172
8011275	METT10D	methyltransferase 10 domain containing	1.64273e-07	-1.65961
8131583	BZW2	basic leucine zipper and W2 domains 2	3.32513e-10	-1.65924
7900833	JMJD2A	jumonji domain containing 2A	9.93144e-09	-1.65881
8045349	MGAT5	mannosyl (alpha-1,6-)-glycoprotein beta-1,6-N-acetyl-glucosaminyltransferase	3.43547e-08	-1.65881
7948906	SNORD27	small nucleolar RNA, C/D box 27	1.64611e-05	-1.65825
8118734	ITPR3	inositol 1,4,5-triphosphate receptor, type 3	5.61194e-11	-1.65807
7958600	ANKRD13A	ankyrin repeat domain 13A	1.71289e-09	-1.65799
8080847	C3orf14	chromosome 3 open reading frame 14	6.75522e-07	-1.65719
8170602	ZNF185	zinc finger protein 185 (LIM domain)	1.95203e-10	-1.65598
8164580	PTGES	prostaglandin E synthase	5.27858e-07	-1.65561
7975095	PLEKHG3	pleckstrin homology domain containing, family G (with RhoGef domain) member 3	1.58459e-07	-1.65341
8032149	POLR2E	polymerase (RNA) II (DNA directed) polypeptide E, 25kDa	3.66245e-11	-1.65286
7952522	PUS3	pseudouridylate synthase 3	1.88404e-07	-1.65269
8145085	POLR3D	polymerase (RNA) III (DNA directed) polypeptide D, 44kDa	1.55056e-09	-1.65238
8003263	ZCCHC14	zinc finger, CCHC domain containing 14	5.99275e-07	-1.64937
8151967	STK3	serine/threonine kinase 3 (STE20 homolog, yeast)	9.17333e-12	-1.64891
8026861	B3GNT3	UDP-GlcNAc:betaGal beta-1,3-N-acetylglucosaminyltransferase 3	5.09205e-07	-1.64864
8170390	IDS // LOC727913	iduronate 2-sulfatase (Hunter syndrome) // similar to iduronate 2-sulfatase (Hunter syndrome)	8.26592e-11	-1.64731
8042207	COMMD1	copper metabolism (Murr1) domain containing 1	5.58317e-10	-1.64676
8105908	OCLN	occludin	9.95404e-12	-1.64599
8097647	ABCE1	ATP-binding cassette, sub-family E (OABP), member 1	7.01372e-12	-1.64564
7956759	SRGAP1	SLIT-ROBO Rho GTPase activating protein 1	3.54363e-10	-1.64476
8071332	RANBP1	RAN binding protein 1	4.80812e-09	-1.64206
7899096	ZNF593	zinc finger protein 593	3.74105e-09	-1.64191
8176286	PLCXD1	phosphatidylinositol-specific phospholipase C, X domain containing 1	1.07364e-06	-1.64064
8127989	SNORD50B	small nucleolar RNA, C/D box 50B	9.73024e-06	-1.63929
7960411	C12orf4	chromosome 12 open reading frame 4	3.76551e-09	-1.63908
7904364	WDR3	WD repeat domain 3	7.43215e-07	-1.63872
8002218	RBM35B	RNA binding motif protein 35B	1.70196e-10	-1.63752
8052004	---	---	2.85944e-06	-1.63703
8086330	AXUD1	AXIN1 up-regulated 1	0.000205547	-1.63666
8005475	TRIM16L	tripartite motif-containing 16-like	1.87383e-12	-1.63608
7975121	FNTB	farnesyltransferase, CAAX box, beta	4.95031e-08	-1.63599
7974425	SAMD4A	sterile alpha motif domain containing 4A	4.71808e-06	-1.63452
8153424	C8orf73	chromosome 8 open reading frame 73	6.04005e-08	-1.6345
8075285	ASCC2	activating signal cointegrator 1 complex subunit 2	9.74212e-11	-1.63381
8149793	ENTPD4	ectonucleoside triphosphate diphosphohydrolase 4	3.74463e-10	-1.63341
7897441	H6PD	hexose-6-phosphate dehydrogenase (glucose 1-dehydrogenase)	3.45018e-07	-1.63189
8041273	YIPF4	Yip1 domain family, member 4	2.57287e-09	-1.63012
8141380	ZNF3	zinc finger protein 3	3.98176e-09	-1.62929
8110166	HIGD2A	HIG1 domain family, member 2A	8.47011e-12	-1.62847
7991598	SNRPA1	small nuclear ribonucleoprotein polypeptide A'	9.50639e-06	-1.62626
8076673	LDOC1L	leucine zipper, down-regulated in cancer 1-like	1.13748e-06	-1.62562
8020878	MAPRE2	microtubule-associated protein, RP/EB family, member 2	6.0219e-08	-1.62433
8014316	CCL5	chemokine (C-C motif) ligand 5	8.84173e-06	-1.62409
7998978	ZNF597	zinc finger protein 597	1.14154e-05	-1.62285
7973149	RNASE7	ribonuclease, RNase A family, 7	1.14541e-05	-1.62071
8076128	JOSD1	Josephin domain containing 1	2.68285e-12	-1.62051
8176133	G6PD	glucose-6-phosphate dehydrogenase	1.21914e-10	-1.62039
7929990	PPRC1	peroxisome proliferator-activated receptor gamma, coactivator-related 1	3.53615e-08	-1.61771
7972682	KDELC1	KDEL (Lys-Asp-Glu-Leu) containing 1	9.14461e-07	-1.61704
7990231	ADPGK	ADP-dependent glucokinase	1.36543e-07	-1.61575
7970262	CUL4A	cullin 4A	1.29135e-09	-1.61506
8146448	MRPL15	mitochondrial ribosomal protein L15	6.86791e-09	-1.61162
8007197	NKIRAS2	NFKB inhibitor interacting Ras-like 2	1.58588e-08	-1.60994
8085276	CIDECP	cell death-inducing DFFA-like effector c pseudogene	2.32269e-07	-1.6094
8129214	MCM9	minichromosome maintenance complex component 9	5.76419e-07	-1.60818
7941274	SCYL1	SCY1-like 1 (S. cerevisiae)	3.81032e-11	-1.60759
8037023	EXOSC5	exosome component 5	1.51123e-07	-1.60758
8030128	PPP1R15A	protein phosphatase 1, regulatory (inhibitor) subunit 15A	7.66485e-11	-1.60726
8165711	PLCXD1	phosphatidylinositol-specific phospholipase C, X domain containing 1	3.24602e-06	-1.607
7899504	GMEB1	glucocorticoid modulatory element binding protein 1	8.01813e-07	-1.60685
8008213	MYST2	MYST histone acetyltransferase 2	1.24444e-10	-1.60609
8143028	CHCHD3	coiled-coil-helix-coiled-coil-helix domain containing 3	7.92499e-12	-1.60594
8168958	ARMCX5	armadillo repeat containing, X-linked 5	2.46262e-08	-1.60304
7963774	ZNF385A	zinc finger protein 385A	1.50528e-08	-1.60299
8018352	SLC25A19	solute carrier family 25 (mitochondrial thiamine pyrophosphate carrier), member 19	1.33766e-06	-1.60267
7994535	LAT	linker for activation of T cells	5.11081e-05	-1.60266
7986004	ZNF774	zinc finger protein 774	3.61099e-08	-1.60151
7981249	SETD3	SET domain containing 3	7.69007e-12	-1.60029
7909285	PFKFB2	6-phosphofructo-2-kinase/fructose-2,6-biphosphatase 2	1.76104e-09	-1.60006
8020702	TAF4B	TAF4b RNA polymerase II, TATA box binding protein (TBP)-associated factor, 105kDa	2.31142e-06	-1.59982
8086949	CCDC51	coiled-coil domain containing 51	3.2627e-06	-1.5991
7992021	STUB1	STIP1 homology and U-box containing protein 1	4.26303e-08	-1.59788
7925823	GTPBP4	GTP binding protein 4	3.51663e-08	-1.59646
8076563	MCAT	malonyl CoA:ACP acyltransferase (mitochondrial)	4.24689e-08	-1.59473
7948588	SYT7	synaptotagmin VII	3.57702e-07	-1.59455
8089467	ZBED2	zinc finger, BED-type containing 2	1.33545e-06	-1.59375
8015635	PTRF	polymerase I and transcript release factor	3.4958e-09	-1.59361
7899921	GJB5	gap junction protein, beta 5, 31.1kDa	4.04579e-08	-1.59347
8064418	SDCBP2	syndecan binding protein (syntenin) 2	7.71389e-08	-1.59322
7975224	EIF2S1	eukaryotic translation initiation factor 2, subunit 1 alpha, 35kDa	2.04452e-11	-1.59282
8138088	MGC12966	hypothetical protein LOC84792	7.02617e-10	-1.59279
7937363	PKP3	plakophilin 3	8.9903e-09	-1.59196
8002289	TERF2	telomeric repeat binding factor 2	6.1881e-09	-1.59074
8079966	SEMA3B	sema domain, immunoglobulin domain (Ig), short basic domain, secreted, (semaphorin) 3B	0.000109512	-1.5902
8023889	MBP	myelin basic protein	7.33634e-07	-1.5878
8137833	SNX8	sorting nexin 8	2.90153e-08	-1.58709
8018982	CANT1	calcium activated nucleotidase 1	4.95063e-08	-1.58694
8171876	METTL1	methyltransferase like 1	1.87888e-07	-1.58666
8115205	LOC134466	hypothetical protein LOC134466	7.71796e-06	-1.58652
7958439	USP30	ubiquitin specific peptidase 30	6.04538e-08	-1.58474
8018937	USP36	ubiquitin specific peptidase 36	2.10364e-09	-1.58452
7983021	LOC100137047-PLA2G4B	hypothetical protein LOC8681	2.55762e-08	-1.58443
8158544	C9orf32	chromosome 9 open reading frame 32	9.93797e-08	-1.58418
8010562	BAIAP2	BAI1-associated protein 2	9.86333e-11	-1.58375
7935123	C10orf4	chromosome 10 open reading frame 4	1.90191e-07	-1.58302
8133114	VKORC1L1	vitamin K epoxide reductase complex, subunit 1-like 1	1.16303e-11	-1.58275
8141241	SMURF1	SMAD specific E3 ubiquitin protein ligase 1	1.55251e-08	-1.58264
8173869	POF1B	premature ovarian failure, 1B	2.43873e-08	-1.58196
8011747	SLC25A11	solute carrier family 25 (mitochondrial carrier; oxoglutarate carrier), member 11	1.15697e-09	-1.58153
7929047	IFIT2	interferon-induced protein with tetratricopeptide repeats 2	0.000552669	-1.58009
8011245	TSR1	TSR1, 20S rRNA accumulation, homolog (S. cerevisiae)	6.16301e-08	-1.57999
8029065	BCKDHA	branched chain keto acid dehydrogenase E1, alpha polypeptide	3.64509e-10	-1.57735
7932243	C10orf38	chromosome 10 open reading frame 38	4.2051e-07	-1.57723
8076056	CSNK1E	casein kinase 1, epsilon	4.40019e-11	-1.57631
7942527	POLD3	polymerase (DNA-directed), delta 3, accessory subunit	7.33712e-06	-1.57518
7918467	C1orf103	chromosome 1 open reading frame 103	5.01914e-11	-1.57401
8077211	ATG4B	ATG4 autophagy related 4 homolog B (S. cerevisiae)	4.83385e-07	-1.57377
8160682	NOL6	nucleolar protein family 6 (RNA-associated)	4.09022e-06	-1.57302
8119227	ZFAND3	zinc finger, AN1-type domain 3	2.9351e-10	-1.57257
8049888	ATG4B	ATG4 autophagy related 4 homolog B (S. cerevisiae)	5.49384e-07	-1.57222
8035628	NR2C2AP	nuclear receptor 2C2-associated protein	2.85912e-06	-1.57118
8121510	BXDC1	brix domain containing 1	1.75676e-08	-1.57102
7951447	CWF19L2	CWF19-like 2, cell cycle control (S. pombe)	1.30552e-05	-1.56925
8000738	KCTD13	potassium channel tetramerisation domain containing 13	6.5992e-08	-1.5692
7959102	HSPB8	heat shock 22kDa protein 8	1.33066e-05	-1.56876
8031550	EPN1	epsin 1	2.4016e-07	-1.56869
7910416	KIAA0133	KIAA0133	5.10442e-05	-1.56826
8042381	PNO1	partner of NOB1 homolog (S. cerevisiae)	1.20909e-08	-1.56825
7960068	NOC4L	nucleolar complex associated 4 homolog (S. cerevisiae)	1.59292e-06	-1.5665
8099051	NOL14	nucleolar protein 14	8.90738e-10	-1.5656
7941127	ZFPL1	zinc finger protein-like 1	5.21599e-10	-1.56519
7950983	CHORDC1	cysteine and histidine-rich domain (CHORD)-containing 1	1.19344e-08	-1.5651
7921014	MEF2D	myocyte enhancer factor 2D	1.16544e-09	-1.56496
7960637	LPAR5	lysophosphatidic acid receptor 5	6.92842e-07	-1.56473
8023497	ATP8B1	ATPase, class I, type 8B, member 1	6.5435e-08	-1.56469
7901175	TSPAN1	tetraspanin 1	9.88121e-10	-1.56468
7924526	TP53BP2	tumor protein p53 binding protein, 2	4.92237e-08	-1.5629
8153678	BOP1	block of proliferation 1	1.27988e-06	-1.56276
7957613	VEZT	vezatin, adherens junctions transmembrane protein	4.2076e-10	-1.56198
8012257	TP53	tumor protein p53	2.88126e-10	-1.5619
8035980	RHPN2	rhophilin, Rho GTPase binding protein 2	7.32873e-09	-1.56115
7977373	MTA1	metastasis associated 1	3.27101e-08	-1.56088
8073022	CBY1	chibby homolog 1 (Drosophila)	5.56687e-09	-1.56074
7935146	NOC3L	nucleolar complex associated 3 homolog (S. cerevisiae)	4.56539e-07	-1.5587
8160670	AQP3	aquaporin 3 (Gill blood group)	1.46532e-07	-1.55803
7912928	SDHB	succinate dehydrogenase complex, subunit B, iron sulfur (Ip)	2.66387e-11	-1.55629
8083757	NMD3	NMD3 homolog (S. cerevisiae)	4.76029e-10	-1.55626
8122182	TBPL1	TBP-like 1	4.21368e-08	-1.55612
8146482	TGS1	trimethylguanosine synthase homolog (S. cerevisiae)	3.90967e-09	-1.55581
8011924	PITPNM3	PITPNM family member 3	8.47923e-08	-1.55549
8021635	SERPINB2	serpin peptidase inhibitor, clade B (ovalbumin), member 2	1.20659e-12	-1.55519
8011850	C1QBP	complement component 1, q subcomponent binding protein	3.55824e-11	-1.55468
8107578	SRFBP1	serum response factor binding protein 1	1.34031e-07	-1.55443
7917359	C1orf181	chromosome 1 open reading frame 181	2.13397e-08	-1.55334
8152255	SLC25A32	solute carrier family 25, member 32	1.85518e-11	-1.5533
8083594	PTX3	pentraxin-related gene, rapidly induced by IL-1 beta	1.14759e-06	-1.55328
7922610	ABL2	v-abl Abelson murine leukemia viral oncogene homolog 2 (arg, Abelson-related gene)	6.38665e-09	-1.55323
8119169	TBC1D22B	TBC1 domain family, member 22B	4.02151e-08	-1.55214
7963353	KRT81	keratin 81	0.000390839	-1.55199
8055862	ARL5A	ADP-ribosylation factor-like 5A	1.29837e-08	-1.55194
7905382	ZNF687	zinc finger protein 687	2.98264e-07	-1.55139
8059708	SNORA75	small nucleolar RNA, H/ACA box 75	0.000228637	-1.55137
8050790	RBJ	rab and DnaJ domain containing	2.41665e-06	-1.5513
7966003	APPL2	adaptor protein, phosphotyrosine interaction, PH domain and leucine zipper containing 2	2.56634e-08	-1.55081
8139299	POLD2	polymerase (DNA directed), delta 2, regulatory subunit 50kDa	1.77926e-09	-1.54934
7991777	LOC100129478	hypothetical protein LOC100129478	0.000293305	-1.54927
8078138	EAF1	ELL associated factor 1	2.73416e-10	-1.54891
7957890	UTP20	UTP20, small subunit (SSU) processome component, homolog (yeast)	4.33939e-06	-1.54884
8079294	EXOSC7	exosome component 7	7.76532e-08	-1.5481
8010766	---	---	3.52356e-05	-1.54735
8051528	CEBPZ	CCAAT/enhancer binding protein zeta	8.62981e-07	-1.54682
8111533	LMBRD2	LMBR1 domain containing 2	9.04598e-08	-1.54674
8130191	RMND1	required for meiotic nuclear division 1 homolog (S. cerevisiae)	9.66888e-07	-1.54615
8072931	GCAT	glycine C-acetyltransferase (2-amino-3-ketobutyrate coenzyme A ligase)	6.12923e-07	-1.54566
8138581	TRA2A	transformer-2 alpha	1.01578e-10	-1.54532
8126382	C6orf132	chromosome 6 open reading frame 132	3.14885e-09	-1.54495
7904907	BCL9	B-cell CLL/lymphoma 9	1.3738e-05	-1.54434
8170971	DKC1	dyskeratosis congenita 1, dyskerin	2.24659e-07	-1.54288
7930882	FAM45A	family with sequence similarity 45, member A	2.14289e-10	-1.54284
8126095	C6orf129	chromosome 6 open reading frame 129	3.37517e-07	-1.54246
8058390	RAPH1	Ras association (RalGDS/AF-6) and pleckstrin homology domains 1	1.49045e-07	-1.54222
7994874	FBRS	fibrosin	3.65942e-08	-1.54139
7905092	BOLA1	bolA homolog 1 (E. coli)	2.32518e-06	-1.54113
8075217	AP1B1	adaptor-related protein complex 1, beta 1 subunit	1.59917e-07	-1.54105
7908097	SMG7	Smg-7 homolog, nonsense mediated mRNA decay factor (C. elegans)	8.8658e-12	-1.54093
8158513	DOLPP1	dolichyl pyrophosphate phosphatase 1	1.83948e-07	-1.54079
8062108	PROCR	protein C receptor, endothelial (EPCR)	4.60317e-09	-1.54074
8164729	TTF1	transcription termination factor, RNA polymerase I	6.61117e-05	-1.54058
7948293	MED19	mediator complex subunit 19	8.10905e-08	-1.53969
7998510	CLCN7	chloride channel 7	5.39854e-07	-1.53957
7936826	IKZF5	IKAROS family zinc finger 5 (Pegasus)	9.83744e-09	-1.53953
7934301	ECD	ecdysoneless homolog (Drosophila)	1.21215e-10	-1.5395
8133331	POM121C	POM121 membrane glycoprotein C	1.19477e-09	-1.53893
7974455	MAPK1IP1L	mitogen-activated protein kinase 1 interacting protein 1-like	7.26631e-11	-1.53858
7896878	B3GALT6	UDP-Gal:betaGal beta 1,3-galactosyltransferase polypeptide 6	5.91135e-06	-1.53788
7926127	CUGBP2	CUG triplet repeat, RNA binding protein 2	1.80035e-08	-1.5375
7898894	C1orf128	chromosome 1 open reading frame 128	1.29408e-07	-1.5373
8059376	SERPINE2	serpin peptidase inhibitor, clade E (nexin, plasminogen activator inhibitor type 1), member 2	1.55238e-11	-1.53729
8026365	ZNF333	zinc finger protein 333	0.000381063	-1.53728
7924823	JMJD4	jumonji domain containing 4	3.71587e-07	-1.53727
8079517	KLHL18	kelch-like 18 (Drosophila)	4.7076e-06	-1.5367
7993800	LYRM1	LYR motif containing 1	5.11062e-09	-1.53668
7945781	PHLDA2	pleckstrin homology-like domain, family A, member 2	5.35361e-09	-1.53643
8002303	NQO1	NAD(P)H dehydrogenase, quinone 1	1.01558e-09	-1.53603
7911862	LRRC47	leucine rich repeat containing 47	1.60798e-08	-1.53547
8052331	PNPT1	polyribonucleotide nucleotidyltransferase 1	2.55028e-09	-1.5353
7924603	LBR	lamin B receptor	2.66228e-08	-1.53509
7919780	GOLPH3L	golgi phosphoprotein 3-like	2.18179e-10	-1.5344
8006736	DUSP14	dual specificity phosphatase 14	2.69376e-10	-1.53348
8175039	ELF4	E74-like factor 4 (ets domain transcription factor)	2.28305e-06	-1.53312
8165642	TMEM203	transmembrane protein 203	3.60691e-06	-1.53264
8016994	RNF43	ring finger protein 43	8.1999e-07	-1.53246
8011354	TRPV3	transient receptor potential cation channel, subfamily V, member 3	2.61403e-05	-1.53125
8164742	DDX31	DEAD (Asp-Glu-Ala-Asp) box polypeptide 31	1.67463e-06	-1.53118
8117106	RNF144B	ring finger 144B	9.82221e-11	-1.53052
7923958	C1orf116	chromosome 1 open reading frame 116	5.61371e-10	-1.53004
7968344	ALOX5AP	arachidonate 5-lipoxygenase-activating protein	0.000762548	-1.52991
7975344	SLC39A9	solute carrier family 39 (zinc transporter), member 9	3.49143e-12	-1.52909
8012220	SOX15	SRY (sex determining region Y)-box 15	4.93734e-09	-1.52904
8153021	ST3GAL1	ST3 beta-galactoside alpha-2,3-sialyltransferase 1	1.05005e-05	-1.5282
8061373	GZF1	GDNF-inducible zinc finger protein 1	5.26618e-06	-1.52685
7900911	DPH2	DPH2 homolog (S. cerevisiae)	3.14079e-07	-1.52675
8074773	YDJC	YdjC homolog (bacterial)	1.71628e-08	-1.52659
8165156	SDCCAG3	serologically defined colon cancer antigen 3	1.03859e-06	-1.52588
7954036	DDX47	DEAD (Asp-Glu-Ala-Asp) box polypeptide 47	3.77399e-10	-1.52579
7898833	AOF2	amine oxidase (flavin containing) domain 2	2.46909e-08	-1.5251
8063242	ARFGEF2	ADP-ribosylation factor guanine nucleotide-exchange factor 2 (brefeldin A-inhibited)	3.09363e-10	-1.52466
8006768	SOCS7	suppressor of cytokine signaling 7	7.89531e-07	-1.52292
7920214	SPRR2E	small proline-rich protein 2E	9.19598e-09	-1.52276
8063315	DDX27	DEAD (Asp-Glu-Ala-Asp) box polypeptide 27	1.27963e-06	-1.52269
8096411	TIGD2	tigger transposable element derived 2	1.21627e-05	-1.52254
8149289	SOX7	SRY (sex determining region Y)-box 7	1.47512e-07	-1.52159
8065569	BCL2L1	BCL2-like 1	1.58537e-10	-1.52158
8165995	HCCS	holocytochrome c synthase (cytochrome c heme-lyase)	4.08439e-10	-1.52146
8045835	GALNT5	UDP-N-acetyl-alpha-D-galactosamine:polypeptide N-acetylgalactosaminyltransferase 5 (GalNAc-T5)	6.40803e-09	-1.51988
8002992	C16orf46	chromosome 16 open reading frame 46	5.57345e-05	-1.51982
8153430	NAPRT1	nicotinate phosphoribosyltransferase domain containing 1	1.75207e-09	-1.51974
7956105	IKZF4	IKAROS family zinc finger 4 (Eos)	0.000227745	-1.51897
7947490	APIP	APAF1 interacting protein	2.2719e-05	-1.51815
8090448	RUVBL1	RuvB-like 1 (E. coli)	2.08302e-07	-1.51791
8146564	RAB2A	RAB2A, member RAS oncogene family	1.70841e-10	-1.5178
7958828	TRAFD1	TRAF-type zinc finger domain containing 1	1.87204e-08	-1.51754
8090664	ASTE1	asteroid homolog 1 (Drosophila)	7.08572e-05	-1.51695
7904314	TTF2	transcription termination factor, RNA polymerase II	1.38977e-05	-1.51682
8119842	POLR1C	polymerase (RNA) I polypeptide C, 30kDa	7.00755e-07	-1.51622
8169868	UTP14A	UTP14, U3 small nucleolar ribonucleoprotein, homolog A (yeast)	5.65118e-07	-1.51501
8171879	LOC389842	similar to RanBP1	1.38996e-07	-1.51478
8061579	TPX2	TPX2, microtubule-associated, homolog (Xenopus laevis)	6.12412e-05	-1.51477
7960221	JARID1A	jumonji, AT rich interactive domain 1A	1.98875e-08	-1.51414
8150014	INTS9	integrator complex subunit 9	6.95017e-07	-1.5141
8043310	RMND5A	required for meiotic nuclear division 5 homolog A (S. cerevisiae)	8.13082e-09	-1.51362
8010967	NXN	nucleoredoxin	3.03425e-11	-1.51357
8084947	FBXO45	F-box protein 45	5.15376e-06	-1.5135
8048411	TTLL4	tubulin tyrosine ligase-like family, member 4	7.5528e-08	-1.51286
8024532	ZNF57	zinc finger protein 57	2.48749e-06	-1.51259
7969574	---	---	3.62001e-09	-1.51237
8016745	SPAG9	sperm associated antigen 9	3.76018e-11	-1.51201
7923753	NUAK2	NUAK family, SNF1-like kinase, 2	5.57615e-06	-1.51106
8032392	MKNK2	MAP kinase interacting serine/threonine kinase 2	5.42038e-10	-1.51058
8094874	LOC402175	hypothetical gene supported by AF044957; NM_004547	7.45727e-06	-1.51055
7914904	STK40	serine/threonine kinase 40	1.14361e-06	-1.5103
8065550	---	---	0.000134854	-1.51011
8155707	TJP2	tight junction protein 2 (zona occludens 2)	9.0097e-10	-1.51008
7978558	EAPP	E2F-associated phosphoprotein	7.38415e-09	-1.50958
8073457	XRCC6	X-ray repair complementing defective repair in Chinese hamster cells 6 (Ku autoantigen, 70kDa)	3.44574e-11	-1.50892
8166096	LOC170082	TFIIS central domain-containing protein 1	0.000589028	-1.50872
8083630	GFM1	G elongation factor, mitochondrial 1	1.75369e-08	-1.50844
8050071	ADI1	acireductone dioxygenase 1	1.47179e-08	-1.50793
8096109	MRPS18C	mitochondrial ribosomal protein S18C	2.70236e-05	-1.50709
8097011	---	---	0.000199819	-1.50622
8146517	CHCHD7	coiled-coil-helix-coiled-coil-helix domain containing 7	9.57969e-06	-1.50524
8131844	GPNMB	glycoprotein (transmembrane) nmb	5.93649e-09	-1.50518
8167797	GNL3L	guanine nucleotide binding protein-like 3 (nucleolar)-like	1.33234e-07	-1.50478
7973056	APEX1	APEX nuclease (multifunctional DNA repair enzyme) 1	1.38234e-10	-1.50405
7935660	DNMBP	dynamin binding protein	9.33313e-07	-1.50315
7971361	NUFIP1	nuclear fragile X mental retardation protein interacting protein 1	1.50481e-07	-1.50248
7986769	UBE3A	ubiquitin protein ligase E3A (human papilloma virus E6-associated protein, Angelman syndrome)	3.87333e-09	-1.50215
7979196	GNPNAT1	glucosamine-phosphate N-acetyltransferase 1	3.16237e-09	-1.50173
8080938	MITF	microphthalmia-associated transcription factor	1.86075e-05	-1.50138
8135114	CUX1	cut-like homeobox 1	1.89922e-07	-1.50061
8154725	---	---	7.64791e-09	-1.50042
7959604	DDX55	DEAD (Asp-Glu-Ala-Asp) box polypeptide 55	2.68696e-06	-1.49929
8084607	SENP2	SUMO1/sentrin/SMT3 specific peptidase 2	2.65476e-08	-1.49839
8167603	CLCN5	chloride channel 5 (nephrolithiasis 2, X-linked, Dent disease)	1.42753e-05	-1.49829
8078991	ZNF619	zinc finger protein 619	0.000190236	-1.49819
7922406	SNORD79	small nucleolar RNA, C/D box 79	1.50482e-06	-1.4981
8064007	C20orf11	chromosome 20 open reading frame 11	6.90168e-10	-1.49791
8005638	ALDH3A2	aldehyde dehydrogenase 3 family, member A2	3.42096e-08	-1.49756
7956795	TBK1	TANK-binding kinase 1	2.3455e-08	-1.49752
8026122	RAD23A	RAD23 homolog A (S. cerevisiae)	1.71056e-07	-1.49745
8080676	PDE12	phosphodiesterase 12	6.8654e-07	-1.49701
8096663	CISD2	CDGSH iron sulfur domain 2	1.37961e-09	-1.49657
8014081	UTP6	UTP6, small subunit (SSU) processome component, homolog (yeast)	1.79904e-08	-1.49638
8007028	CASC3	cancer susceptibility candidate 3	6.48565e-09	-1.49604
8129773	BCLAF1	BCL2-associated transcription factor 1	8.36736e-11	-1.49571
7960529	SCNN1A	sodium channel, nonvoltage-gated 1 alpha	4.55418e-05	-1.4955
8038416	IRF3	interferon regulatory factor 3	1.47459e-06	-1.49442
7924476	TAF1A	TATA box binding protein (TBP)-associated factor, RNA polymerase I, A, 48kDa	8.04038e-06	-1.49352
8015268	KRT34	keratin 34	0.000706178	-1.49332
8020323	RNMT	RNA (guanine-7-) methyltransferase	1.2647e-08	-1.49295
8070398	LCA5L	Leber congenital amaurosis 5-like	0.000480693	-1.49295
8035095	CYP4F11	cytochrome P450, family 4, subfamily F, polypeptide 11	0.000593423	-1.4929
8148263	TRMT12	tRNA methyltransferase 12 homolog (S. cerevisiae)	7.30631e-05	-1.49272
8115623	ATP10B	ATPase, class V, type 10B	0.000231057	-1.49165
7930760	PNLIPRP3	pancreatic lipase-related protein 3	9.62202e-09	-1.49145
8065762	PIGU	phosphatidylinositol glycan anchor biosynthesis, class U	1.11978e-08	-1.49143
8062480	SNHG11	small nucleolar RNA host gene (non-protein coding) 11	3.83532e-05	-1.49105
8130151	RAET1E	retinoic acid early transcript 1E	0.000293118	-1.49054
8155332	MGC12966	hypothetical protein LOC84792	2.51412e-08	-1.48954
7970864	HSPH1	heat shock 105kDa/110kDa protein 1	8.29465e-09	-1.48951
7933327	KIAA1975	KIAA1975 protein similar to MRIP2	3.15758e-07	-1.48909
7927363	LOC100132929 // LOC100133093 // FAM25B // FAM25C // FAM25G // FAM25A // LOC644054 // hCG_24378	similar to hCG24378 // similar to hCG24378 // family with sequence similarity 25, member B // family with sequence similarity 25, member C // family with sequence similarity 25, member G // family with sequence similarity 25, member A // hCG24378 /	3.15758e-07	-1.48909
7933423	LOC100132929 // LOC100133093 // FAM25B // FAM25C // FAM25G // FAM25A // LOC644054 // hCG_24378	similar to hCG24378 // similar to hCG24378 // family with sequence similarity 25, member B // family with sequence similarity 25, member C // family with sequence similarity 25, member G // family with sequence similarity 25, member A // hCG24378 /	3.15758e-07	-1.48909
7919305	PRKAB2	protein kinase, AMP-activated, beta 2 non-catalytic subunit	3.72452e-11	-1.4888
8179716	CDSN	corneodesmosin	6.26044e-05	-1.48814
8027642	PDCD2L	programmed cell death 2-like	3.17241e-06	-1.48751
7927527	---	---	8.58891e-05	-1.4873
7933593	---	---	8.58891e-05	-1.4873
7916130	KTI12	KTI12 homolog, chromatin associated (S. cerevisiae)	3.46596e-06	-1.48724
7938563	ARNTL	aryl hydrocarbon receptor nuclear translocator-like	2.35962e-08	-1.4859
7988687	GABPB2	GA binding protein transcription factor, beta subunit 2	1.18927e-07	-1.48531
8047381	CFLAR	CASP8 and FADD-like apoptosis regulator	4.69413e-09	-1.4852
7966098	SART3	squamous cell carcinoma antigen recognized by T cells 3	2.48547e-07	-1.4852
8011407	TAX1BP3	Tax1 (human T-cell leukemia virus type I) binding protein 3	1.57341e-10	-1.48489
8028286	SIPA1L3	signal-induced proliferation-associated 1 like 3	2.94816e-06	-1.48408
7955890	HNRNPA1	heterogeneous nuclear ribonucleoprotein A1	4.12945e-08	-1.48373
8139632	FIGNL1	fidgetin-like 1	1.13377e-05	-1.48368
7989915	TIPIN	TIMELESS interacting protein	7.93962e-05	-1.48359
7948504	VPS37C	vacuolar protein sorting 37 homolog C (S. cerevisiae)	1.38876e-06	-1.4835
8097098	USP53	ubiquitin specific peptidase 53	1.64932e-09	-1.48324
8067033	KCNG1	potassium voltage-gated channel, subfamily G, member 1	2.76739e-05	-1.48311
7966321	GPN3	GPN-loop GTPase 3	1.40907e-06	-1.48283
8134680	ZKSCAN1	zinc finger with KRAB and SCAN domains 1	2.32321e-08	-1.48251
8024391	DOT1L	DOT1-like, histone H3 methyltransferase (S. cerevisiae)	1.52995e-06	-1.48248
7941260	FRMD8	FERM domain containing 8	0.00041411	-1.48169
8081582	PLCXD2	phosphatidylinositol-specific phospholipase C, X domain containing 2	0.000220133	-1.48163
8159854	KIAA0020	KIAA0020	1.49935e-07	-1.48143
7913667	GALE	UDP-galactose-4-epimerase	2.35369e-08	-1.4813
7989725	PDCD7	programmed cell death 7	1.29517e-05	-1.47944
8064879	TRMT6	tRNA methyltransferase 6 homolog (S. cerevisiae)	1.09809e-09	-1.47941
8115907	HSPC111	hypothetical protein HSPC111	3.65642e-06	-1.47886
8077550	MTMR14	myotubularin related protein 14	1.08919e-06	-1.47837
7941583	RAB1B	RAB1B, member RAS oncogene family	6.03624e-10	-1.47832
7976451	KIAA1622	KIAA1622	1.16145e-05	-1.47767
8132523	UBE2D4	ubiquitin-conjugating enzyme E2D 4 (putative)	4.05754e-09	-1.47764
7993478	ABCC1	ATP-binding cassette, sub-family C (CFTR/MRP), member 1	1.68763e-08	-1.47715
8097543	ZNF330	zinc finger protein 330	8.30618e-07	-1.4771
8063835	LSM14B	LSM14B, SCD6 homolog B (S. cerevisiae)	1.66032e-07	-1.47634
7913682	HMGCL	3-hydroxymethyl-3-methylglutaryl-Coenzyme A lyase (hydroxymethylglutaricaciduria)	3.28907e-06	-1.47632
8093141	WDR53	WD repeat domain 53	3.60249e-05	-1.47597
8056343	COBLL1	COBL-like 1	9.32341e-11	-1.47572
8073379	L3MBTL2	l(3)mbt-like 2 (Drosophila)	1.62916e-05	-1.47519
8038670	KLK5	kallikrein-related peptidase 5	6.86264e-09	-1.47496
8092765	C3orf59	chromosome 3 open reading frame 59	9.39185e-08	-1.47441
8126512	MRPL2	mitochondrial ribosomal protein L2	1.72163e-08	-1.47351
8097704	TMEM34	transmembrane protein 34	8.14225e-10	-1.47311
8147206	RIPK2	receptor-interacting serine-threonine kinase 2	1.24487e-09	-1.47281
8021120	RNF165	ring finger protein 165	5.62323e-05	-1.47273
8151296	LACTB2	lactamase, beta 2	1.18422e-08	-1.47259
8174684	NKRF	NFKB repressing factor	4.14986e-06	-1.47226
8021966	ENOSF1	enolase superfamily member 1	2.41224e-07	-1.47222
8026007	ZNF791	zinc finger protein 791	4.14788e-09	-1.47169
8018966	TIMP2	TIMP metallopeptidase inhibitor 2	3.6362e-06	-1.47163
8114767	PCDH1	protocadherin 1	7.79181e-07	-1.47139
7917331	C1orf52	chromosome 1 open reading frame 52	4.63161e-07	-1.47138
7987815	PLA2G4F	phospholipase A2, group IVF	0.000254002	-1.47136
7962831	CCNT1	cyclin T1	3.4137e-10	-1.47083
8111129	ZNF622	zinc finger protein 622	1.02516e-07	-1.47032
8080714	FLNB	filamin B, beta (actin binding protein 278)	3.91345e-10	-1.46992
7997904	FLJ12986	hypothetical protein FLJ12986	5.0806e-08	-1.46951
7941039	RPS6KA4	ribosomal protein S6 kinase, 90kDa, polypeptide 4	2.90433e-05	-1.46944
8108620	ZMAT2	zinc finger, matrin type 2	1.36695e-07	-1.46937
7911600	NADK	NAD kinase	1.32541e-06	-1.46875
7992897	ZNF174	zinc finger protein 174	8.06579e-05	-1.46873
7978449	HECTD1	HECT domain containing 1	3.55286e-10	-1.46871
7968234	SNORA27	small nucleolar RNA, H/ACA box 27	0.000479352	-1.46845
8025458	ZNF317	zinc finger protein 317	5.02595e-07	-1.46815
8147785	WDSOF1	WD repeats and SOF1 domain containing	6.65039e-07	-1.46787
8133728	ZP3	zona pellucida glycoprotein 3 (sperm receptor)	2.01337e-05	-1.46744
7900201	UTP11L	UTP11-like, U3 small nucleolar ribonucleoprotein, (yeast)	1.11884e-08	-1.46709
8047518	NOP5/NOP58	nucleolar protein NOP5/NOP58	1.60696e-10	-1.4669
8062433	C20orf77	chromosome 20 open reading frame 77	1.63904e-08	-1.46689
7999520	RSL1D1	ribosomal L1 domain containing 1	1.82876e-11	-1.46645
7960575	NOL1	nucleolar protein 1, 120kDa	1.61617e-07	-1.4664
7902043	DNAJC6	DnaJ (Hsp40) homolog, subfamily C, member 6	4.2022e-06	-1.4657
8175593	IDS	iduronate 2-sulfatase (Hunter syndrome)	7.70441e-08	-1.4652
8119161	PIM1	pim-1 oncogene	2.02804e-08	-1.46468
7932209	---	---	1.23811e-09	-1.46436
7919038	WARS2	tryptophanyl tRNA synthetase 2, mitochondrial	1.12194e-06	-1.46383
7939093	DPH4	DPH4, JJJ3 homolog (S. cerevisiae)	6.29102e-06	-1.46375
8115606	SLU7	SLU7 splicing factor homolog (S. cerevisiae)	7.22737e-09	-1.46342
8028563	MRPS12	mitochondrial ribosomal protein S12	2.29115e-06	-1.46287
8032804	SH3GL1	SH3-domain GRB2-like 1	3.63125e-10	-1.46259
8026090	GCDH	glutaryl-Coenzyme A dehydrogenase	3.43711e-06	-1.46229
7906146	TMEM79	transmembrane protein 79	9.01695e-05	-1.46164
8003204	GINS2	GINS complex subunit 2 (Psf2 homolog)	0.000484265	-1.46157
8174731	RNF113A	ring finger protein 113A	0.000264494	-1.46032
8082066	C3orf28	chromosome 3 open reading frame 28	1.96555e-05	-1.46029
8166266	NHS	Nance-Horan syndrome (congenital cataracts and dental anomalies)	1.18515e-06	-1.45981
7899273	NUDC	nuclear distribution gene C homolog (A. nidulans)	4.40014e-08	-1.45968
8078014	SLC6A6	solute carrier family 6 (neurotransmitter transporter, taurine), member 6	1.83538e-05	-1.45761
7974483	KTN1	kinectin 1 (kinesin receptor)	2.08866e-10	-1.45748
8087210	PRKAR2A	protein kinase, cAMP-dependent, regulatory, type II, alpha	7.91994e-09	-1.45743
8058450	GPR1	G protein-coupled receptor 1	3.42446e-08	-1.45742
8153664	BOP1	block of proliferation 1	6.2343e-05	-1.45712
8014100	C17orf75	chromosome 17 open reading frame 75	6.26128e-08	-1.45707
8161238	RAB1C	RAB1C, member RAS oncogene family pseudogene	1.36715e-08	-1.45639
8134079	GTPBP10	GTP-binding protein 10 (putative)	1.84701e-08	-1.45556
7903079	DR1	down-regulator of transcription 1, TBP-binding (negative cofactor 2)	2.65558e-10	-1.45543
8106107	PTCD2	pentatricopeptide repeat domain 2	7.22338e-08	-1.45512
8066200	KIAA0406	KIAA0406	3.26424e-06	-1.45489
8005951	SNORD42B	small nucleolar RNA, C/D box 42B	7.57254e-05	-1.45449
7911591	RP11-345P4.4	similar to solute carrier family 35, member E2	3.95624e-06	-1.45438
8172460	SLC35A2	solute carrier family 35 (UDP-galactose transporter), member A2	2.8412e-06	-1.45373
8140129	ABHD11	abhydrolase domain containing 11	4.04781e-06	-1.45276
8140398	YWHAG	tyrosine 3-monooxygenase/tryptophan 5-monooxygenase activation protein, gamma polypeptide	1.57548e-10	-1.45271
7926283	PRPF18	PRP18 pre-mRNA processing factor 18 homolog (S. cerevisiae)	1.03987e-07	-1.45269
7937287	PSMD13	proteasome (prosome, macropain) 26S subunit, non-ATPase, 13	1.64503e-07	-1.45269
8123819	EEF1E1	eukaryotic translation elongation factor 1 epsilon 1	2.52978e-07	-1.4524
7997896	ZNF778	zinc finger protein 778	5.27541e-06	-1.45168
8025132	ZNF557	zinc finger protein 557	0.000232297	-1.45154
7947156	MUC15	mucin 15, cell surface associated	1.31009e-06	-1.45148
8021707	SOCS6	suppressor of cytokine signaling 6	6.56542e-07	-1.45104
7973756	KIAA1333	KIAA1333	0.000238358	-1.45095
7900413	ZMPSTE24	zinc metallopeptidase (STE24 homolog, S. cerevisiae)	6.46913e-10	-1.45065
8162260	---	---	4.09595e-09	-1.45011
8046169	PPIG	peptidylprolyl isomerase G (cyclophilin G)	1.97663e-07	-1.44961
8002523	FLJ11171	hypothetical protein FLJ11171	1.5124e-08	-1.44923
8097670	MMAA	methylmalonic aciduria (cobalamin deficiency) cblA type	7.01826e-06	-1.44911
8059689	NCL	nucleolin	3.43271e-11	-1.44895
7962375	PRICKLE1	prickle homolog 1 (Drosophila)	2.9054e-05	-1.44879
8081853	KTELC1	KTEL (Lys-Tyr-Glu-Leu) containing 1	2.71525e-06	-1.44835
8011027	MYO1C	myosin IC	1.54149e-09	-1.44823
7924686	C1orf55	chromosome 1 open reading frame 55	3.06074e-08	-1.44706
8093950	S100P	S100 calcium binding protein P	8.31878e-07	-1.44701
8012282	LOC284023	hypothetical protein LOC284023	7.25565e-06	-1.4469
8133326	POM121C	POM121 membrane glycoprotein C	1.22391e-08	-1.44676
8112285	ERCC8	excision repair cross-complementing rodent repair deficiency, complementation group 8	4.0968e-05	-1.44675
7953130	C12orf32	chromosome 12 open reading frame 32	1.55064e-09	-1.44606
8058182	FAM126B	family with sequence similarity 126, member B	2.10186e-06	-1.44538
7981142	CLMN	calmin (calponin-like, transmembrane)	6.63494e-05	-1.4452
8085350	C3orf31	chromosome 3 open reading frame 31	5.17529e-07	-1.445
8078412	CNOT10	CCR4-NOT transcription complex, subunit 10	2.12192e-06	-1.4447
8131000	HEATR2	HEAT repeat containing 2	3.54393e-06	-1.44393
8140297	POM121C	POM121 membrane glycoprotein C	4.30266e-09	-1.44329
7905789	IL6R	interleukin 6 receptor	1.25088e-05	-1.44327
8142100	ATXN7L1	ataxin 7-like 1	1.30709e-06	-1.4428
7946757	SOX6	SRY (sex determining region Y)-box 6	3.8439e-06	-1.44277
8022404	C18orf19	chromosome 18 open reading frame 19	8.38374e-08	-1.44276
8146171	IKBKB	inhibitor of kappa light polypeptide gene enhancer in B-cells, kinase beta	1.04373e-06	-1.44268
7996976	WWP2	WW domain containing E3 ubiquitin protein ligase 2	2.8214e-07	-1.44187
8016789	MBTD1	mbt domain containing 1	0.000106838	-1.4414
8043840	LIPT1	lipoyltransferase 1	3.11468e-06	-1.44114
8149296	PINX1	PIN2-interacting protein 1	7.18458e-06	-1.44083
8082816	SRPRB	signal recognition particle receptor, B subunit	1.76095e-09	-1.44016
8128767	ZBTB24	zinc finger and BTB domain containing 24	0.000289284	-1.44008
8037422	LYPD5	LY6/PLAUR domain containing 5	0.000395975	-1.43998
7940857	STIP1	stress-induced-phosphoprotein 1 (Hsp70/Hsp90-organizing protein)	2.36643e-07	-1.43879
7917232	GNG5	guanine nucleotide binding protein (G protein), gamma 5	1.24101e-08	-1.43822
7961532	ARHGDIB	Rho GDP dissociation inhibitor (GDI) beta	0.000996651	-1.43818
8152053	ANKRD46	ankyrin repeat domain 46	1.28644e-05	-1.43811
8123767	SSR1	signal sequence receptor, alpha (translocon-associated protein alpha)	6.84125e-10	-1.43786
8153930	ZNF16	zinc finger protein 16	9.02662e-05	-1.43781
7951038	SNORA40	small nucleolar RNA, H/ACA box 40	3.38111e-06	-1.43736
8132860	EGFR	epidermal growth factor receptor (erythroblastic leukemia viral (v-erb-b) oncogene homolog, avian)	7.92512e-10	-1.43719
8030999	ZNF331	zinc finger protein 331	3.68038e-05	-1.43718
8112622	GFM2	G elongation factor, mitochondrial 2	2.56523e-07	-1.43681
7966600	SLC24A6	solute carrier family 24 (sodium/potassium/calcium exchanger), member 6	5.28884e-05	-1.43656
7915468	CCDC23	coiled-coil domain containing 23	1.92902e-05	-1.4357
8164521	SH3GLB2	SH3-domain GRB2-like endophilin B2	2.96716e-06	-1.43539
7962689	VDR	vitamin D (1,25- dihydroxyvitamin D3) receptor	5.0493e-06	-1.43509
8152491	EXT1	exostoses (multiple) 1	5.34859e-10	-1.43473
8052872	TGFA	transforming growth factor, alpha	7.09229e-07	-1.43472
7998927	---	---	0.000619133	-1.4347
8034983	BRD4	bromodomain containing 4	1.16256e-08	-1.43432
7977497	CCNB1IP1	cyclin B1 interacting protein 1	1.19502e-07	-1.43399
8145365	DOCK5	dedicator of cytokinesis 5	2.35057e-08	-1.43394
7938183	ZNF215	zinc finger protein 215	0.000114411	-1.43368
7949264	EHD1	EH-domain containing 1	2.74556e-05	-1.43362
7914917	LSM10	LSM10, U7 small nuclear RNA associated	7.57547e-06	-1.43355
8000200	RRN3	RRN3 RNA polymerase I transcription factor homolog (S. cerevisiae)	6.46098e-10	-1.43351
8010017	CDK3	cyclin-dependent kinase 3	9.68312e-06	-1.43343
8136987	ARHGEF5	Rho guanine nucleotide exchange factor (GEF) 5	7.16689e-07	-1.43343
8055952	NR4A2	nuclear receptor subfamily 4, group A, member 2	0.000994665	-1.4333
7962185	AMN1	antagonist of mitotic exit network 1 homolog (S. cerevisiae)	9.03121e-07	-1.43231
8174509	GNG5	guanine nucleotide binding protein (G protein), gamma 5	1.92012e-11	-1.43226
7927981	SUPV3L1	suppressor of var1, 3-like 1 (S. cerevisiae)	1.04371e-09	-1.43217
7978538	C14orf128	chromosome 14 open reading frame 128	4.1432e-06	-1.43194
7980923	TRIP11	thyroid hormone receptor interactor 11	6.02534e-09	-1.4316
7909789	TGFB2	transforming growth factor, beta 2	5.62314e-08	-1.43134
8165486	TMEM203	transmembrane protein 203	1.47484e-05	-1.43125
7996891	CIRH1A	cirrhosis, autosomal recessive 1A (cirhin)	5.00637e-08	-1.43084
8016239	PLEKHM1	pleckstrin homology domain containing, family M (with RUN domain) member 1	2.31684e-05	-1.4306
8034589	FARSA	phenylalanyl-tRNA synthetase, alpha subunit	1.30315e-08	-1.43039
8120927	RWDD2A	RWD domain containing 2A	1.49499e-08	-1.42999
8102751	SCLT1	sodium channel and clathrin linker 1	3.49646e-05	-1.42966
8164105	GOLGA1	golgi autoantigen, golgin subfamily a, 1	1.11816e-06	-1.42939
8150175	C8orf41	chromosome 8 open reading frame 41	2.30898e-05	-1.42884
8144516	THEX1	three prime histone mRNA exonuclease 1	2.73782e-05	-1.42853
7948900	SNORD30	small nucleolar RNA, C/D box 30	5.07591e-05	-1.42839
7898549	MRTO4	mRNA turnover 4 homolog (S. cerevisiae)	5.06558e-06	-1.42837
7900468	NFYC	nuclear transcription factor Y, gamma	6.34911e-09	-1.42801
7983239	CKMT1A	creatine kinase, mitochondrial 1A	1.47531e-08	-1.42676
7983256	CKMT1A	creatine kinase, mitochondrial 1A	1.47531e-08	-1.42676
8041961	CHAC2	ChaC, cation transport regulator homolog 2 (E. coli)	0.000263237	-1.42663
8115918	CLTB	clathrin, light chain (Lcb)	1.28994e-09	-1.42652
7975760	EIF2B2	eukaryotic translation initiation factor 2B, subunit 2 beta, 39kDa	3.86998e-09	-1.42647
7902687	CYR61	cysteine-rich, angiogenic inducer, 61	3.86483e-08	-1.42643
8129039	LOC442249	similar to hCG1783452	0.000395332	-1.42622
8026971	IFI30	interferon, gamma-inducible protein 30	3.39616e-09	-1.42599
8029688	CD3EAP	CD3e molecule, epsilon associated protein	0.000695139	-1.42598
8107353	ZRSR1	zinc finger (CCCH type), RNA-binding motif and serine/arginine rich 1	1.04041e-05	-1.42578
8013641	PIGS	phosphatidylinositol glycan anchor biosynthesis, class S	8.78073e-08	-1.42565
7924969	TAF5L	TAF5-like RNA polymerase II, p300/CBP-associated factor (PCAF)-associated factor, 65kDa	8.91351e-07	-1.4253
8044499	SLC20A1	solute carrier family 20 (phosphate transporter), member 1	3.07076e-08	-1.42516
8178442	CDSN	corneodesmosin	0.000210083	-1.42484
7966345	PPTC7	PTC7 protein phosphatase homolog (S. cerevisiae)	2.61409e-08	-1.42483
7944375	TRAPPC4	trafficking protein particle complex 4	2.93708e-08	-1.42421
8169928	FAM45A	family with sequence similarity 45, member A	2.18355e-07	-1.42415
8023220	SMAD7	SMAD family member 7	0.000345824	-1.42377
7996919	VPS4A	vacuolar protein sorting 4 homolog A (S. cerevisiae)	5.44153e-07	-1.42363
7965200	CCDC59	coiled-coil domain containing 59	1.37325e-07	-1.42358
8039139	LENG1	leukocyte receptor cluster (LRC) member 1	0.00030364	-1.42334
8063097	PCIF1	PDX1 C-terminal inhibiting factor 1	3.69872e-05	-1.42292
8111698	RICTOR	rapamycin-insensitive companion of mTOR	5.09583e-08	-1.42283
8042588	MPHOSPH10	M-phase phosphoprotein 10 (U3 small nucleolar ribonucleoprotein)	1.01852e-05	-1.42251
8124862	CDSN	corneodesmosin	0.000199225	-1.42216
7978066	AP1G2	adaptor-related protein complex 1, gamma 2 subunit	1.68087e-06	-1.42193
8046147	BBS5	Bardet-Biedl syndrome 5	6.04194e-05	-1.42149
7968787	OR7E37P	olfactory receptor, family 7, subfamily E, member 37 pseudogene	2.56944e-10	-1.42126
8163002	KLF4	Kruppel-like factor 4 (gut)	1.27951e-07	-1.42063
8118945	PPARD	peroxisome proliferator-activated receptor delta	7.786e-06	-1.42061
7982957	MGA	MAX gene associated	1.15765e-06	-1.42018
8165808	XG	Xg blood group	9.58784e-09	-1.42011
7994565	RRN3	RRN3 RNA polymerase I transcription factor homolog (S. cerevisiae)	2.67658e-09	-1.4201
8128939	TRAF3IP2	TRAF3 interacting protein 2	5.80787e-09	-1.42007
7923516	CYB5R1	cytochrome b5 reductase 1	1.74449e-08	-1.4196
8008074	CDK5RAP3	CDK5 regulatory subunit associated protein 3	1.07559e-05	-1.41942
8002660	TXNL4B	thioredoxin-like 4B	3.16695e-08	-1.41918
7946815	PIK3C2A	phosphoinositide-3-kinase, class 2, alpha polypeptide	2.11083e-09	-1.41913
7971241	OR7E37P	olfactory receptor, family 7, subfamily E, member 37 pseudogene	1.14456e-09	-1.41911
7946211	KIAA0409	KIAA0409	3.5954e-05	-1.41909
8133275	POM121	POM121 membrane glycoprotein (rat)	2.66282e-08	-1.41878
8120783	MYO6	myosin VI	1.32138e-07	-1.41836
8143327	PARP12	poly (ADP-ribose) polymerase family, member 12	3.02712e-08	-1.418
8088830	SHQ1	SHQ1 homolog (S. cerevisiae)	1.9228e-06	-1.41799
8056201	C2orf12	chromosome 2 open reading frame 12	1.85001e-07	-1.41746
7905339	MGC29891	hypothetical protein MGC29891	2.58397e-05	-1.41734
7911078	FAM152A	family with sequence similarity 152, member A	5.11995e-08	-1.41731
7934733	ANXA11	annexin A11	3.00682e-08	-1.41722
8138151	OR7E37P // OR7E37P // OR7E37P // OR7E37P // OR7E37P // OR7E37P // OR7E37P // OR7E37P	olfactory receptor, family 7, subfamily E, member 37 pseudogene // olfactory receptor, family 7, subfamily E, member 37 pseudogene // olfactory receptor, family 7, subfamily E, member 37 pseudogene // olfactory receptor, family 7, subfamily E, member 3	3.98888e-10	-1.41721
8102518	LOC401152	HCV F-transactivated protein 1	9.74338e-06	-1.41659
7954492	FGFR1OP2	FGFR1 oncogene partner 2	8.42291e-08	-1.41602
8157153	PALM2-AKAP2	PALM2-AKAP2	1.06093e-05	-1.41582
8033097	RFX2	regulatory factor X, 2 (influences HLA class II expression)	2.23911e-05	-1.41579
8113305	CHD1	chromodomain helicase DNA binding protein 1	1.84179e-07	-1.41564
7976425	OTUB2	OTU domain, ubiquitin aldehyde binding 2	0.000770076	-1.4156
8142102	ATXN7L1	ataxin 7-like 1	2.93409e-07	-1.41516
8079993	CYB561D2	cytochrome b-561 domain containing 2	0.000174884	-1.41507
8001587	KIFC3	kinesin family member C3	1.66995e-05	-1.41506
8045887	OR7E37P // OR7E37P // OR7E37P // OR7E37P	olfactory receptor, family 7, subfamily E, member 37 pseudogene // olfactory receptor, family 7, subfamily E, member 37 pseudogene // olfactory receptor, family 7, subfamily E, member 37 pseudogene // olfactory receptor, family 7, subfamily E, member 3	8.50905e-10	-1.41467
8092564	SFRS10	splicing factor, arginine/serine-rich 10 (transformer 2 homolog, Drosophila)	1.46575e-10	-1.41407
7912750	FBXO42	F-box protein 42	2.11532e-06	-1.41358
8117522	ABT1	activator of basal transcription 1	8.01924e-06	-1.4127
8079462	NBEAL2	neurobeachin-like 2	1.79818e-05	-1.41261
8011640	MYBBP1A	MYB binding protein (P160) 1a	1.55758e-05	-1.41255
7973660	GMPR2	guanosine monophosphate reductase 2	7.97658e-08	-1.41252
8105181	MRPS30	mitochondrial ribosomal protein S30	2.26225e-09	-1.41251
8003116	HSDL1	hydroxysteroid dehydrogenase like 1	1.80395e-05	-1.41244
8054872	TFCP2L1	transcription factor CP2-like 1	6.49242e-07	-1.41214
8093462	MAEA	macrophage erythroblast attacher	4.73671e-09	-1.41195
8161255	SHB	Src homology 2 domain containing adaptor protein B	5.82826e-07	-1.41191
8100382	CHIC2	cysteine-rich hydrophobic domain 2	1.79738e-10	-1.41187
8146945	GDAP1	ganglioside-induced differentiation-associated protein 1	2.13617e-05	-1.41178
8126360	MED20	mediator complex subunit 20	1.21722e-07	-1.41116
8168674	---	---	1.02427e-05	-1.41081
8140668	SEMA3A	sema domain, immunoglobulin domain (Ig), short basic domain, secreted, (semaphorin) 3A	0.000351921	-1.41069
7935819	MRPL43	mitochondrial ribosomal protein L43	8.0237e-08	-1.41063
7973545	WDR23	WD repeat domain 23	1.37796e-06	-1.4106
8072817	CDC42EP1	CDC42 effector protein (Rho GTPase binding) 1	2.87861e-06	-1.41016
8169984	HPRT1	hypoxanthine phosphoribosyltransferase 1 (Lesch-Nyhan syndrome)	4.89692e-06	-1.40993
8004271	ACADVL	acyl-Coenzyme A dehydrogenase, very long chain	1.71983e-08	-1.40978
8105456	C5orf35	chromosome 5 open reading frame 35	0.000214685	-1.4096
8162059	SLC28A3	solute carrier family 28 (sodium-coupled nucleoside transporter), member 3	0.000167008	-1.4093
7911359	NOC2L	nucleolar complex associated 2 homolog (S. cerevisiae)	7.36544e-07	-1.40886
7971422	ZC3H13	zinc finger CCCH-type containing 13	1.26374e-07	-1.40815
8061019	C20orf7	chromosome 20 open reading frame 7	0.000163148	-1.40803
8077731	FANCD2	Fanconi anemia, complementation group D2	0.000624352	-1.40781
8000284	GGA2	golgi associated, gamma adaptin ear containing, ARF binding protein 2	1.01643e-06	-1.4078
7966462	C12orf30	chromosome 12 open reading frame 30	2.13046e-07	-1.40769
7980454	ALKBH1	alkB, alkylation repair homolog 1 (E. coli)	5.92792e-06	-1.40763
7972180	RNF219	ring finger protein 219	0.000152503	-1.40746
8005707	MAP2K3	mitogen-activated protein kinase kinase 3	2.05816e-05	-1.4074
7909992	FBXO28	F-box protein 28	2.83122e-08	-1.40707
8032157	SBNO2	strawberry notch homolog 2 (Drosophila)	3.57454e-05	-1.40698
8040249	ATP6V1C2	ATPase, H+ transporting, lysosomal 42kDa, V1 subunit C2	0.000411675	-1.4067
8134435	LMTK2	lemur tyrosine kinase 2	5.21694e-07	-1.40649
8049544	LRRFIP1	leucine rich repeat (in FLII) interacting protein 1	0.000774377	-1.40644
8034286	ECSIT	ECSIT homolog (Drosophila)	0.000134424	-1.40617
8162438	BICD2	bicaudal D homolog 2 (Drosophila)	1.38738e-06	-1.40579
8097262	SPATA5	spermatogenesis associated 5	0.000124243	-1.40568
8001185	DNAJA2	DnaJ (Hsp40) homolog, subfamily A, member 2	3.77194e-08	-1.40557
8138145	LOC441453 // LOC441453 // LOC441453 // LOC441453 // LOC441453 // LOC441453	similar to olfactory receptor, family 7, subfamily A, member 17 // similar to olfactory receptor, family 7, subfamily A, member 17 // similar to olfactory receptor, family 7, subfamily A, member 17 // similar to olfactory receptor, family 7, subfamily	2.81861e-09	-1.40552
8168058	FAM155B	family with sequence similarity 155, member B	4.04561e-05	-1.40505
8035880	UQCRFS1	ubiquinol-cytochrome c reductase, Rieske iron-sulfur polypeptide 1	0.000484226	-1.40483
7935058	FER1L3	fer-1-like 3, myoferlin (C. elegans)	4.23243e-10	-1.40483
7945979	TRIM68	tripartite motif-containing 68	3.17736e-05	-1.40476
7947784	ARFGAP2	ADP-ribosylation factor GTPase activating protein 2	3.92297e-07	-1.40468
7911578	CDC2L2	cell division cycle 2-like 2 (PITSLRE proteins)	1.75652e-05	-1.4038
7899323	SYTL1	synaptotagmin-like 1	1.04159e-05	-1.40373
8048835	C2orf33	chromosome 2 open reading frame 33	6.34807e-08	-1.40355
7913814	SYF2	SYF2 homolog, RNA splicing factor (S. cerevisiae)	2.65217e-06	-1.40341
8136983	OR2A20P	olfactory receptor, family 2, subfamily A, member 20 pseudogene	1.19152e-05	-1.40341
7929901	C10orf2	chromosome 10 open reading frame 2	9.72281e-05	-1.40336
8175195	HS6ST2	heparan sulfate 6-O-sulfotransferase 2	7.07212e-05	-1.40328
8168762	CSTF2	cleavage stimulation factor, 3' pre-RNA, subunit 2, 64kDa	1.07634e-05	-1.40308
7945873	---	---	4.26627e-10	-1.40308
7982985	MAPKBP1	mitogen-activated protein kinase binding protein 1	2.0514e-05	-1.40288
8175076	ZNF280C	zinc finger protein 280C	2.84018e-05	-1.40266
8170955	IKBKG	inhibitor of kappa light polypeptide gene enhancer in B-cells, kinase gamma	0.000172018	-1.40264
8091190	ATR	ataxia telangiectasia and Rad3 related	7.14013e-06	-1.40242
8098084	ETFDH	electron-transferring-flavoprotein dehydrogenase	0.000424891	-1.40239
8016099	EFTUD2	elongation factor Tu GTP binding domain containing 2	4.87298e-09	-1.40207
7934653	POLR3A	polymerase (RNA) III (DNA directed) polypeptide A, 155kDa	5.76716e-06	-1.40144
7906085	LMNA	lamin A/C	2.75814e-09	-1.40114
8082248	---	---	8.22149e-10	-1.40032
7965855	NUP37	nucleoporin 37kDa	1.6833e-06	-1.40028
7938111	FXC1	fracture callus 1 homolog (rat)	3.47657e-08	-1.39995
8065880	FAM83C	family with sequence similarity 83, member C	0.000538484	-1.39965
8103485	NAF1	nuclear assembly factor 1 homolog (S. cerevisiae)	5.0441e-07	-1.39942
7949645	ZDHHC24	zinc finger, DHHC-type containing 24	2.26258e-07	-1.39929
7984298	DIS3L	DIS3 mitotic control homolog (S. cerevisiae)-like	0.000132102	-1.39929
8087461	GMPPB	GDP-mannose pyrophosphorylase B	7.72028e-07	-1.39861
8006634	PIGW	phosphatidylinositol glycan anchor biosynthesis, class W	6.16804e-06	-1.39856
7929072	IFIT5	interferon-induced protein with tetratricopeptide repeats 5	1.44434e-05	-1.39814
8112961	RPS23	ribosomal protein S23	4.02042e-08	-1.39808
8067029	KCNG1	potassium voltage-gated channel, subfamily G, member 1	2.458e-05	-1.39781
8130129	NUP43	nucleoporin 43kDa	2.60335e-08	-1.39732
7973584	RNF31	ring finger protein 31	1.72296e-05	-1.39719
8063028	DNTTIP1	deoxynucleotidyltransferase, terminal, interacting protein 1	8.40668e-08	-1.39708
7994928	PHKG2	phosphorylase kinase, gamma 2 (testis)	3.34202e-07	-1.39676
8038967	ZNF83	zinc finger protein 83	8.91819e-06	-1.39663
7953651	PEX5	peroxisomal biogenesis factor 5	9.23297e-05	-1.39663
8116593	LOC100128372	similar to hCG2040192	0.000855506	-1.39657
8034379	ZNF442	zinc finger protein 442	9.32463e-05	-1.39589
8101099	SDAD1	SDA1 domain containing 1	1.67482e-08	-1.39559
8073032	TOMM22	translocase of outer mitochondrial membrane 22 homolog (yeast)	4.85797e-08	-1.39557
8085571	METTL6	methyltransferase like 6	6.95909e-07	-1.39504
7978114	C14orf122	chromosome 14 open reading frame 122	0.000148471	-1.39491
8096081	ENOPH1	enolase-phosphatase 1	3.59668e-08	-1.39466
7964548	METTL1	methyltransferase like 1	0.0001587	-1.39369
8121861	NCOA7	nuclear receptor coactivator 7	2.20142e-06	-1.39363
7952601	ETS1	v-ets erythroblastosis virus E26 oncogene homolog 1 (avian)	9.49627e-07	-1.39355
8131286	RBAK	RB-associated KRAB zinc finger	1.24352e-06	-1.39342
8148184	FAM83A	family with sequence similarity 83, member A	0.000176451	-1.39317
8063814	LSM14B	LSM14B, SCD6 homolog B (S. cerevisiae)	2.03514e-05	-1.39266
8090420	GPR175	G protein-coupled receptor 175	2.17174e-07	-1.3926
8077376	ITPR1	inositol 1,4,5-triphosphate receptor, type 1	0.000355452	-1.39251
8034974	ABHD9 (EPHX3)	abhydrolase domain containing 9	0.000438381	-1.3924
8105714	SFRS12	splicing factor, arginine/serine-rich 12	1.60943e-07	-1.39199
8010550	CHMP6	chromatin modifying protein 6	8.76651e-05	-1.39143
8124848	IER3	immediate early response 3	1.14931e-07	-1.39096
8179704	IER3	immediate early response 3	1.14931e-07	-1.39096
8008096	SNX11	sorting nexin 11	1.64315e-05	-1.39089
7912898	ATP13A2	ATPase type 13A2	1.52961e-05	-1.39082
7984257	---	---	1.54374e-07	-1.3905
8112740	ZBED3	zinc finger, BED-type containing 3	0.000112109	-1.38933
8007745	HEXIM1	hexamethylene bis-acetamide inducible 1	4.39779e-07	-1.38927
8053046	DUSP11	dual specificity phosphatase 11 (RNA/RNP complex 1-interacting)	5.59395e-09	-1.38906
8021496	KIAA1468	KIAA1468	1.52521e-07	-1.38904
8081786	QTRTD1	queuine tRNA-ribosyltransferase domain containing 1	4.00571e-05	-1.38884
8001410	AKTIP	AKT interacting protein	3.95491e-07	-1.38859
7987642	NDUFAF1	NADH dehydrogenase (ubiquinone) 1 alpha subcomplex, assembly factor 1	1.43312e-05	-1.38839
7899821	KIAA1522	KIAA1522	1.00795e-06	-1.38816
7976567	BDKRB1	bradykinin receptor B1	0.000106745	-1.38794
7920210	SPRR2B	small proline-rich protein 2B	1.84388e-06	-1.38751
8043131	RBED1	RNA binding motif and ELMO/CED-12 domain 1	0.000348881	-1.3875
8036004	CEBPA	CCAAT/enhancer binding protein (C/EBP), alpha	0.000435952	-1.38736
7999025	TRAP1	TNF receptor-associated protein 1	8.77393e-10	-1.38721
8001149	VPS35	vacuolar protein sorting 35 homolog (S. cerevisiae)	4.83109e-09	-1.38698
7914354	PEF1	penta-EF-hand domain containing 1	9.41196e-08	-1.38695
8070615	WDR4	WD repeat domain 4	0.000375821	-1.38689
8178435	IER3	immediate early response 3	2.37166e-08	-1.38629
8025728	QTRT1	queuine tRNA-ribosyltransferase 1 (tRNA-guanine transglycosylase)	9.70641e-05	-1.38626
7924733	PARP1	poly (ADP-ribose) polymerase family, member 1	2.18848e-07	-1.3859
7962212	PKP2	plakophilin 2	9.56997e-08	-1.38562
7926875	BAMBI	BMP and activin membrane-bound inhibitor homolog (Xenopus laevis)	1.03015e-07	-1.38561
8117667	ZNF187	zinc finger protein 187	0.000458443	-1.38557
7913938	AIM1L	absent in melanoma 1-like	0.000103142	-1.38547
8093053	TFRC	transferrin receptor (p90, CD71)	1.95031e-05	-1.38545
8059319	FARSB	phenylalanyl-tRNA synthetase, beta subunit	3.18268e-09	-1.38545
8123989	RANBP9	RAN binding protein 9	2.94975e-09	-1.38538
8038707	KLK8	kallikrein-related peptidase 8	2.17402e-05	-1.38537
8079662	ARIH2	ariadne homolog 2 (Drosophila)	1.11108e-08	-1.38499
8051012	PREB	prolactin regulatory element binding	3.23309e-08	-1.38484
8145702	WRN	Werner syndrome	7.51337e-07	-1.38481
8021208	ME2	malic enzyme 2, NAD(+)-dependent, mitochondrial	1.96148e-08	-1.38477
7928300	C10orf104	chromosome 10 open reading frame 104	1.27901e-09	-1.38465
7926021	RBM17	RNA binding motif protein 17	3.08382e-06	-1.3842
8025586	MRPL4	mitochondrial ribosomal protein L4	5.28335e-07	-1.38364
8168984	BHLHB9	basic helix-loop-helix domain containing, class B, 9	0.000565875	-1.38357
8034055	KRI1	KRI1 homolog (S. cerevisiae)	0.000472361	-1.38341
8023344	CXXC1	CXXC finger 1 (PHD domain)	0.000642712	-1.38292
8141898	ZRF1	zuotin related factor 1	5.48229e-07	-1.38291
8092849	ATP13A3	ATPase type 13A3	1.95157e-08	-1.3829
8048703	LOC646644	similar to Chromosome 12 open reading frame 31	1.41402e-08	-1.38258
8116848	PAK1IP1	PAK1 interacting protein 1	4.95348e-08	-1.38221
7901219	NSUN4	NOL1/NOP2/Sun domain family, member 4	8.2596e-07	-1.38213
7948908	SNORD26	small nucleolar RNA, C/D box 26	3.65419e-05	-1.38199
8058940	USP37	ubiquitin specific peptidase 37	1.48765e-05	-1.38193
7955055	FLJ20489	hypothetical protein FLJ20489	1.53175e-05	-1.38155
8101609	SLC10A6	solute carrier family 10 (sodium/bile acid cotransporter family), member 6	0.000129698	-1.38155
8014214	NLE1	notchless homolog 1 (Drosophila)	0.000300275	-1.38144
8142774	RBM28	RNA binding motif protein 28	2.02268e-05	-1.38138
8029521	TOMM40	translocase of outer mitochondrial membrane 40 homolog (yeast)	7.38125e-05	-1.38116
8156319	---	---	1.3882e-09	-1.3809
8057441	KIAA1604	KIAA1604 protein	3.19835e-06	-1.38057
8061564	ID1	inhibitor of DNA binding 1, dominant negative helix-loop-helix protein	9.54317e-05	-1.38045
7975661	COQ6	coenzyme Q6 homolog, monooxygenase (S. cerevisiae)	4.79496e-05	-1.38042
8106189	---	---	0.000439375	-1.38025
8082244	OR7E37P // OR7E37P // OR7E37P // OR7E37P	olfactory receptor, family 7, subfamily E, member 37 pseudogene // olfactory receptor, family 7, subfamily E, member 37 pseudogene // olfactory receptor, family 7, subfamily E, member 37 pseudogene // olfactory receptor, family 7, subfamily E, member 3	5.05363e-09	-1.38022
8163948	RBM18	RNA binding motif protein 18	2.81918e-08	-1.3799
8018305	HN1	hematological and neurological expressed 1	3.01007e-09	-1.37983
7948476	PRPF19	PRP19/PSO4 pre-mRNA processing factor 19 homolog (S. cerevisiae)	1.07766e-07	-1.3798
8062211	BXDC1	brix domain containing 1	9.79752e-08	-1.37955
8015456	KLHL11	kelch-like 11 (Drosophila)	7.81065e-08	-1.37897
8145829	ZNF703	zinc finger protein 703	1.98226e-06	-1.37833
8044473	POLR1B	polymerase (RNA) I polypeptide B, 128kDa	2.36575e-07	-1.37794
7901601	MRPL37	mitochondrial ribosomal protein L37	1.85425e-08	-1.3779
8077513	THUMPD3	THUMP domain containing 3	7.27998e-08	-1.37788
7903393	S1PR1	sphingosine-1-phosphate receptor 1	0.000392549	-1.37787
7947609	PEX16	peroxisomal biogenesis factor 16	0.000102786	-1.37783
8080804	KCTD6	potassium channel tetramerisation domain containing 6	0.000434779	-1.37741
8115562	RNF145	ring finger protein 145	7.74147e-07	-1.37703
8090546	CNBP	CCHC-type zinc finger, nucleic acid binding protein	1.26239e-08	-1.37649
8132458	MRPL32	mitochondrial ribosomal protein L32	7.56386e-08	-1.37648
7960919	MFAP5	microfibrillar associated protein 5	4.31071e-08	-1.37581
8084971	SENP5	SUMO1/sentrin specific peptidase 5	1.63098e-07	-1.37568
8157283	PRPF4	PRP4 pre-mRNA processing factor 4 homolog (yeast)	3.10644e-05	-1.37567
8094938	NPAL1	NIPA-like domain containing 1	9.22282e-05	-1.37514
8111629	NUP155	nucleoporin 155kDa	2.41595e-08	-1.37509
8047243	MARS2	methionyl-tRNA synthetase 2, mitochondrial	0.000439332	-1.37501
8008912	---	---	0.000959818	-1.3749
8165622	ZMYND19	zinc finger, MYND-type containing 19	3.20348e-05	-1.37483
8125671	WDR46	WD repeat domain 46	1.38637e-05	-1.37479
8178939	WDR46	WD repeat domain 46	1.38637e-05	-1.37479
8151931	TSPYL5	TSPY-like 5	6.35958e-05	-1.37446
7992529	TRAF7	TNF receptor-associated factor 7	3.87593e-06	-1.37444
8078738	OXSR1	oxidative-stress responsive 1	2.30819e-09	-1.37432
7938544	TEAD1	TEA domain family member 1 (SV40 transcriptional enhancer factor)	2.47263e-09	-1.37407
8114653	TAF7	TAF7 RNA polymerase II, TATA box binding protein (TBP)-associated factor, 55kDa	9.3143e-06	-1.37399
7967084	POP5	processing of precursor 5, ribonuclease P/MRP subunit (S. cerevisiae)	0.000282228	-1.37398
7935425	RRP12	ribosomal RNA processing 12 homolog (S. cerevisiae)	1.67016e-05	-1.37378
7942914	EED	embryonic ectoderm development	0.00010345	-1.37364
8053496	POLR1A	polymerase (RNA) I polypeptide A, 194kDa	7.84918e-07	-1.37332
8126646	MRPS18A	mitochondrial ribosomal protein S18A	4.04001e-09	-1.37259
8057887	STK17B	serine/threonine kinase 17b	6.59908e-07	-1.37234
8008052	SP2	Sp2 transcription factor	3.03574e-05	-1.37218
8110437	RMND5B	required for meiotic nuclear division 5 homolog B (S. cerevisiae)	3.77303e-06	-1.37212
7965094	E2F7	E2F transcription factor 7	2.47283e-07	-1.3721
7961489	WBP11	WW domain binding protein 11	1.46809e-07	-1.37181
7958950	C12orf52	chromosome 12 open reading frame 52	0.000538755	-1.37154
8138454	TWISTNB	TWIST neighbor	2.60812e-05	-1.37136
7977820	PRMT5	protein arginine methyltransferase 5	2.66283e-09	-1.37114
8081343	RG9MTD1	RNA (guanine-9-) methyltransferase domain containing 1	0.000127756	-1.37107
7942417	ARHGEF17	Rho guanine nucleotide exchange factor (GEF) 17	0.000386688	-1.37083
8138091	DAGLB	diacylglycerol lipase, beta	4.4136e-05	-1.37074
8134339	PEG10	paternally expressed 10	1.30808e-07	-1.37061
8095221	PAICS	phosphoribosylaminoimidazole carboxylase, phosphoribosylaminoimidazole succinocarboxamide synthetase	3.97441e-09	-1.37011
7956152	PA2G4	proliferation-associated 2G4, 38kDa	8.61656e-09	-1.36971
8087885	BAP1	BRCA1 associated protein-1 (ubiquitin carboxy-terminal hydrolase)	1.88938e-07	-1.3694
8065668	CDK5RAP1	CDK5 regulatory subunit associated protein 1	0.000168126	-1.36911
7973036	PARP2	poly (ADP-ribose) polymerase family, member 2	2.80322e-08	-1.36902
8143629	OR2A9P	olfactory receptor, family 2, subfamily A, member 9 pseudogene	0.00021935	-1.36898
7957793	ACTR6	ARP6 actin-related protein 6 homolog (yeast)	0.000768482	-1.36889
8155234	ZCCHC7	zinc finger, CCHC domain containing 7	4.52519e-06	-1.36882
7992967	VASN	vasorin	0.000792177	-1.36866
8091658	CCNL1	cyclin L1	2.75859e-09	-1.36864
7998774	RNPS1	RNA binding protein S1, serine-rich domain	1.65615e-08	-1.36852
7948192	SSRP1	structure specific recognition protein 1	8.33716e-07	-1.36843
8109620	TTC1	tetratricopeptide repeat domain 1	4.79387e-06	-1.36834
8163525	POLE3	polymerase (DNA directed), epsilon 3 (p17 subunit)	3.66625e-07	-1.36832
8025328	EVI5L	ecotropic viral integration site 5-like	3.93731e-05	-1.36759
8114030	KIF3A	kinesin family member 3A	7.38916e-05	-1.36718
7902400	SNORD45B	small nucleolar RNA, C/D box 45B	0.000565786	-1.3669
7922656	ACBD6	acyl-Coenzyme A binding domain containing 6	1.74477e-05	-1.36676
7915640	EIF2B3	eukaryotic translation initiation factor 2B, subunit 3 gamma, 58kDa	8.69628e-07	-1.36668
7921179	ARHGEF11	Rho guanine nucleotide exchange factor (GEF) 11	9.75318e-05	-1.3665
8067495	CABLES2	Cdk5 and Abl enzyme substrate 2	0.000771038	-1.36637
7972269	TGDS	TDP-glucose 4,6-dehydratase	5.69023e-06	-1.36619
7988245	MFAP1	microfibrillar-associated protein 1	1.87362e-05	-1.36575
7924853	MRPL55	mitochondrial ribosomal protein L55	0.000121628	-1.36529
8088893	---	---	3.28259e-07	-1.36525
8142930	TSGA14	testis specific, 14	0.000114771	-1.36523
7960124	PGAM5	phosphoglycerate mutase family member 5	3.42298e-06	-1.3651
7966427	BRAP	BRCA1 associated protein	6.25457e-08	-1.36479
7931778	PITRM1	pitrilysin metallopeptidase 1	2.15716e-08	-1.36474
8062603	TOP1	topoisomerase (DNA) I	1.51547e-09	-1.3645
8019541	ZNF750	zinc finger protein 750	6.37874e-07	-1.36413
8033912	DNMT1	DNA (cytosine-5-)-methyltransferase 1	1.77598e-06	-1.36401
8050160	MBOAT2	membrane bound O-acyltransferase domain containing 2	1.97961e-06	-1.36379
7913918	UBXD5	UBX domain containing 5	0.000437913	-1.36359
8027100	DDX49	DEAD (Asp-Glu-Ala-Asp) box polypeptide 49	3.4411e-06	-1.36358
8112081	DHX29	DEAH (Asp-Glu-Ala-His) box polypeptide 29	1.0614e-07	-1.36357
8003621	RNMTL1	RNA methyltransferase like 1	0.000174242	-1.36338
8174496	AMMECR1	Alport syndrome, mental retardation, midface hypoplasia and elliptocytosis chromosomal region, gene 1	8.8907e-07	-1.36321
8164357	NAIF1	nuclear apoptosis inducing factor 1	0.000165627	-1.36321
8137739	INTS1	integrator complex subunit 1	2.26179e-05	-1.3632
7985555	LOC727963	similar to elongation factor Tu GTP binding domain containing 1	6.75173e-05	-1.36301
7922418	SNORD74	small nucleolar RNA, C/D box 74	0.000156205	-1.36284
7950082	LOC100133315	similar to hCG1640299	0.000792747	-1.36265
8142096	ATXN7L1	ataxin 7-like 1	0.000226218	-1.36213
8011692	PELP1	proline, glutamate and leucine rich protein 1	6.52249e-05	-1.36204
7905233	ADAMTSL4	ADAMTS-like 4	0.000753802	-1.36194
8042574	OR7E37P	olfactory receptor, family 7, subfamily E, member 37 pseudogene	1.56223e-09	-1.36194
8071466	LZTR1	leucine-zipper-like transcription regulator 1	0.000123897	-1.36183
8079204	ZNF197	zinc finger protein 197	0.000392781	-1.3618
7933105	ZNF25	zinc finger protein 25	0.000127491	-1.3617
7966938	GCN1L1	GCN1 general control of amino-acid synthesis 1-like 1 (yeast)	2.81162e-06	-1.36164
8060286	DTYMK	deoxythymidylate kinase (thymidylate kinase)	3.1352e-05	-1.36139
8077262	DTYMK	deoxythymidylate kinase (thymidylate kinase)	3.1352e-05	-1.36139
7914021	SLC9A1	solute carrier family 9 (sodium/hydrogen exchanger), member 1 (antiporter, Na+/H+, amiloride sensitive)	8.4991e-09	-1.36136
8115210	TNIP1	TNFAIP3 interacting protein 1	7.26264e-06	-1.36111
8044574	IL1RN	interleukin 1 receptor antagonist	1.60006e-05	-1.3608
8069998	C21orf59	chromosome 21 open reading frame 59	1.52616e-06	-1.36071
8170418	LOC643015	hypothetical LOC643015	3.60005e-05	-1.36029
8053036	TPRKB	TP53RK binding protein	0.00040843	-1.35973
8024446	SPPL2B	signal peptide peptidase-like 2B	0.000150365	-1.35969
7915084	YRDC	yrdC domain containing (E. coli)	6.09635e-07	-1.35952
8089743	B4GALT4	UDP-Gal:betaGlcNAc beta 1,4- galactosyltransferase, polypeptide 4	3.01301e-05	-1.35942
8063566	RAE1	RAE1 RNA export 1 homolog (S. pombe)	1.96996e-06	-1.35848
8064336	TBC1D20	TBC1 domain family, member 20	9.55658e-08	-1.35802
7931353	PTPRE	protein tyrosine phosphatase, receptor type, E	0.000356648	-1.35778
8011293	KIAA0664	KIAA0664	1.7811e-05	-1.35762
8164862	SURF6	surfeit 6	0.000235957	-1.35757
8019494	FLJ22222	hypothetical protein FLJ22222	0.000273998	-1.35742
8142104	ATXN7L1	ataxin 7-like 1	6.11092e-05	-1.35735
7967711	DDX51	DEAD (Asp-Glu-Ala-Asp) box polypeptide 51	0.000586445	-1.35701
7993148	PMM2	phosphomannomutase 2	1.08218e-05	-1.35694
8121312	C6orf203	chromosome 6 open reading frame 203	0.000129461	-1.35687
7901447	PRPF38A	PRP38 pre-mRNA processing factor 38 (yeast) domain containing A	5.28313e-09	-1.35624
8134981	TRIP6	thyroid hormone receptor interactor 6	9.30464e-07	-1.35622
8179638	TRIM26	tripartite motif-containing 26	9.89195e-06	-1.35563
8060484	NOL5A	nucleolar protein 5A (56kDa with KKE/D repeat)	1.625e-06	-1.35525
8020129	VAPA	VAMP (vesicle-associated membrane protein)-associated protein A, 33kDa	2.54853e-09	-1.35516
8167042	RBM10	RNA binding motif protein 10	1.30758e-06	-1.35507
8090533	ISY1	ISY1 splicing factor homolog (S. cerevisiae)	0.000775871	-1.35503
8143307	HIPK2	homeodomain interacting protein kinase 2	2.20625e-08	-1.35499
8027521	GPATCH1	G patch domain containing 1	0.000138282	-1.35483
8153474	TSTA3	tissue specific transplantation antigen P35B	1.26725e-07	-1.35454
8174717	UPF3B	UPF3 regulator of nonsense transcripts homolog B (yeast)	6.19691e-06	-1.35441
7938683	LOC441453 // LOC441453 // LOC441453	similar to olfactory receptor, family 7, subfamily A, member 17 // similar to olfactory receptor, family 7, subfamily A, member 17 // similar to olfactory receptor, family 7, subfamily A, member 17	1.03458e-08	-1.35421
8001007	PRSS8	protease, serine, 8	1.839e-07	-1.3542
8007397	PSME3	proteasome (prosome, macropain) activator subunit 3 (PA28 gamma; Ki)	1.00327e-08	-1.35417
7952116	BCL9L	B-cell CLL/lymphoma 9-like	4.7412e-05	-1.35403
8143905	ABCF2	ATP-binding cassette, sub-family F (GCN20), member 2	1.83793e-05	-1.35402
7985240	TMED3	transmembrane emp24 protein transport domain containing 3	7.36134e-09	-1.35366
8087100	UQCRC1	ubiquinol-cytochrome c reductase core protein I	8.35966e-08	-1.35366
8097841	TRIM2	tripartite motif-containing 2	0.000340947	-1.35339
7999608	RRN3	RRN3 RNA polymerase I transcription factor homolog (S. cerevisiae)	1.5647e-08	-1.3532
8088535	PSMD6	proteasome (prosome, macropain) 26S subunit, non-ATPase, 6	7.02709e-08	-1.353
8110090	SFXN1	sideroflexin 1	1.24238e-06	-1.35259
8085608	HACL1	2-hydroxyacyl-CoA lyase 1	3.28753e-06	-1.35259
7944285	ARCN1	archain 1	3.35566e-09	-1.3525
8009176	CCDC44	coiled-coil domain containing 44	2.20592e-05	-1.35207
8093219	BDH1	3-hydroxybutyrate dehydrogenase, type 1	0.000630156	-1.35203
8049657	ASB1	ankyrin repeat and SOCS box-containing 1	5.82406e-05	-1.35192
7958253	OCC-1	overexpressed in colon carcinoma-1	2.49881e-08	-1.3519
8041015	SLC4A1AP	solute carrier family 4 (anion exchanger), member 1, adaptor protein	2.97643e-07	-1.35183
8151066	ARMC1	armadillo repeat containing 1	4.35121e-06	-1.35177
8017186	HEATR6	HEAT repeat containing 6	3.58673e-06	-1.35164
8172056	RPGR	retinitis pigmentosa GTPase regulator	0.000106831	-1.35159
7945245	HNT	neurotrimin	9.27544e-05	-1.35149
8014738	CCDC49	coiled-coil domain containing 49	6.09027e-06	-1.35147
8062016	DYNLRB1	dynein, light chain, roadblock-type 1	3.80919e-07	-1.35137
8058428	NDUFS1	NADH dehydrogenase (ubiquinone) Fe-S protein 1, 75kDa (NADH-coenzyme Q reductase)	6.32993e-08	-1.35136
8063509	C20orf43	chromosome 20 open reading frame 43	1.00013e-05	-1.35131
8125859	TAF11	TAF11 RNA polymerase II, TATA box binding protein (TBP)-associated factor, 28kDa	0.000204669	-1.35115
8023377	MEX3C	mex-3 homolog C (C. elegans)	2.55525e-08	-1.35109
7902512	DNAJB4	DnaJ (Hsp40) homolog, subfamily B, member 4	2.63635e-06	-1.35104
8016168	PLCD3	phospholipase C, delta 3	4.08299e-05	-1.35066
7983890	Gcom1	GRINL1A combined protein	0.000961434	-1.35042
8143714	ZNF777	zinc finger protein 777	0.000367573	-1.35018
7922137	NME7	non-metastatic cells 7, protein expressed in (nucleoside-diphosphate kinase)	0.000783171	-1.34977
8077441	BHLHB2	basic helix-loop-helix domain containing, class B, 2	5.6884e-08	-1.34968
7981217	ATG2B	ATG2 autophagy related 2 homolog B (S. cerevisiae)	3.98718e-07	-1.34966
8055096	AMMECR1L	AMME chromosomal region gene 1-like	4.22206e-05	-1.34951
7951734	ZW10	ZW10, kinetochore associated, homolog (Drosophila)	8.5435e-06	-1.34948
7990839	STARD5	StAR-related lipid transfer (START) domain containing 5	1.42035e-06	-1.34946
8089034	LOC389137	hypothetical LOC389137	4.50911e-06	-1.34933
7986214	SLCO3A1	solute carrier organic anion transporter family, member 3A1	0.000108619	-1.34916
8003298	SLC7A5	solute carrier family 7 (cationic amino acid transporter, y+ system), member 5	1.53482e-09	-1.3485
8143610	FLJ43692	ARHGEF5-like	1.05024e-05	-1.34843
8003700	DPH1	DPH1 homolog (S. cerevisiae)	3.9649e-05	-1.34824
7978628	PPP2R3C	protein phosphatase 2 (formerly 2A), regulatory subunit B'', gamma	6.42374e-05	-1.34816
8170443	MTMR1	myotubularin related protein 1	1.5763e-07	-1.34801
7947434	FBXO3	F-box protein 3	3.675e-06	-1.34792
8124726	TRIM26	tripartite motif-containing 26	1.8566e-06	-1.34772
8027002	GDF15	growth differentiation factor 15	2.09532e-07	-1.34716
8026982	FKSG24	hypothetical protein MGC12972	1.767e-07	-1.3471
7979725	PIGH	phosphatidylinositol glycan anchor biosynthesis, class H	0.000203154	-1.34695
8061324	XRN2	5'-3' exoribonuclease 2	2.71889e-08	-1.34678
7935139	PIPSL	PIP5K1A and PSMD4-like	0.000750116	-1.34658
8065165	SNX5	sorting nexin 5	1.12465e-07	-1.34656
8042942	HK2	hexokinase 2	1.29543e-08	-1.34636
8043413	RPIA	ribose 5-phosphate isomerase A (ribose 5-phosphate epimerase)	0.000666035	-1.34617
8135594	CAV1	caveolin 1, caveolae protein, 22kDa	5.76701e-09	-1.34612
8164362	PTGES2	prostaglandin E synthase 2	3.28356e-05	-1.34591
8035465	ISYNA1	myo-inositol 1-phosphate synthase A1	2.03186e-05	-1.34558
8038624	C19orf48	chromosome 19 open reading frame 48	0.000387466	-1.34503
8136259	MKLN1	muskelin 1, intracellular mediator containing kelch motifs	9.57865e-07	-1.34491
8150364	TM2D2	TM2 domain containing 2	6.48127e-05	-1.34487
7919600	---	---	0.000226198	-1.34439
7972055	KCTD12	potassium channel tetramerisation domain containing 12	1.85644e-05	-1.34403
7936884	FAM53B	family with sequence similarity 53, member B	0.000231936	-1.34402
8114778	GCSH	glycine cleavage system protein H (aminomethyl carrier)	7.99486e-08	-1.34386
8086899	NME6	non-metastatic cells 6, protein expressed in (nucleoside-diphosphate kinase)	9.25495e-05	-1.34376
8011713	CXCL16	chemokine (C-X-C motif) ligand 16	3.52769e-06	-1.34357
8140433	POMZP3	POM (POM121 homolog, rat) and ZP3 fusion	2.2236e-06	-1.34355
8108568	IK	IK cytokine, down-regulator of HLA II	4.88862e-07	-1.34339
8004485	SENP3	SUMO1/sentrin/SMT3 specific peptidase 3	6.90102e-06	-1.34337
7966441	C12orf47	chromosome 12 open reading frame 47	0.000616804	-1.34335
8063211	NCOA3	nuclear receptor coactivator 3	3.51255e-09	-1.34329
7945420	RNH1	ribonuclease/angiogenin inhibitor 1	1.43366e-07	-1.3431
8101143	NUP54	nucleoporin 54kDa	5.9241e-08	-1.34297
8008870	TMEM49	transmembrane protein 49	4.13981e-08	-1.34278
8002999	GCSH	glycine cleavage system protein H (aminomethyl carrier)	3.93599e-08	-1.34273
7958666	C12orf24	chromosome 12 open reading frame 24	4.15222e-05	-1.34228
8165183	SEC16A	SEC16 homolog A (S. cerevisiae)	2.43018e-07	-1.34189
7987526	CCDC32	coiled-coil domain containing 32	2.65217e-06	-1.34183
8011542	ZZEF1	zinc finger, ZZ-type with EF-hand domain 1	1.46309e-05	-1.34175
8150225	RAB11FIP1	RAB11 family interacting protein 1 (class I)	6.07616e-05	-1.34167
7979044	NIN	ninein (GSK3B interacting protein)	5.9484e-05	-1.34151
8002802	WDR59	WD repeat domain 59	3.03736e-05	-1.34134
8011884	NLRP1	NLR family, pyrin domain containing 1	4.8398e-05	-1.34129
7905428	TUFT1	tuftelin 1	5.13276e-08	-1.34083
7952361	ZNF202	zinc finger protein 202	0.000271616	-1.34072
8071314	DGCR8	DiGeorge syndrome critical region gene 8	1.43058e-05	-1.34039
7900426	SMAP2	stromal membrane-associated GTPase-activating protein 2	0.000277315	-1.34026
7949882	ALDH3B2	aldehyde dehydrogenase 3 family, member B2	9.05251e-05	-1.34016
7999008	BTBD12	BTB (POZ) domain containing 12	0.000911531	-1.34005
8112312	DIMT1L	DIM1 dimethyladenosine transferase 1-like (S. cerevisiae)	2.179e-06	-1.33987
8054364	TGFBRAP1	transforming growth factor, beta receptor associated protein 1	0.000164064	-1.33977
7918759	BCAS2	breast carcinoma amplified sequence 2	2.99642e-08	-1.33972
8141535	LRCH4	leucine-rich repeats and calponin homology (CH) domain containing 4	0.000382241	-1.33972
8027169	GATAD2A	GATA zinc finger domain containing 2A	3.49842e-06	-1.33961
7905365	PIP5K1A	phosphatidylinositol-4-phosphate 5-kinase, type I, alpha	7.12663e-08	-1.33943
8075971	ANKRD54	ankyrin repeat domain 54	0.00014094	-1.33912
7953111	ITFG2	integrin alpha FG-GAP repeat containing 2	1.53516e-05	-1.33894
8033801	ZNF562	zinc finger protein 562	1.5381e-05	-1.33893
8097128	EXOSC9	exosome component 9	7.13807e-06	-1.33891
8048478	ZFAND2B	zinc finger, AN1-type domain 2B	1.36783e-06	-1.33888
8076449	dJ222E13.2	similar to CGI-96	3.97037e-06	-1.33857
8073909	TBC1D22A	TBC1 domain family, member 22A	4.52162e-06	-1.33835
8148022	MED30	mediator complex subunit 30	0.000848488	-1.33831
8138202	ICA1	islet cell autoantigen 1, 69kDa	0.000826758	-1.33812
8009366	NOL11	nucleolar protein 11	4.72385e-06	-1.33792
8157203	GNG10	guanine nucleotide binding protein (G protein), gamma 10	8.03692e-06	-1.33781
7922104	GCSH	glycine cleavage system protein H (aminomethyl carrier)	2.15488e-08	-1.3377
8114787	GNPDA1	glucosamine-6-phosphate deaminase 1	1.1205e-05	-1.33685
8099246	GRPEL1	GrpE-like 1, mitochondrial (E. coli)	3.53343e-06	-1.33646
8121043	ORC3L	origin recognition complex, subunit 3-like (yeast)	2.08422e-06	-1.33614
7914245	MECR	mitochondrial trans-2-enoyl-CoA reductase	0.00010265	-1.33585
7902396	SNORD45C	small nucleolar RNA, C/D box 45C	4.20029e-05	-1.33565
7930614	NHLRC2	NHL repeat containing 2	1.58087e-06	-1.33565
8068938	RRP1	ribosomal RNA processing 1 homolog (S. cerevisiae)	6.17101e-05	-1.33539
7950016	ORAOV1	oral cancer overexpressed 1	2.75825e-05	-1.33534
8142019	ORC5L	origin recognition complex, subunit 5-like (yeast)	1.00753e-05	-1.3352
7955078	PFKM	phosphofructokinase, muscle	1.64815e-05	-1.33517
8094165	HSP90AB2P	heat shock protein 90kDa alpha (cytosolic), class B member 2 (pseudogene)	5.42274e-05	-1.33494
7990345	SEMA7A	semaphorin 7A, GPI membrane anchor (John Milton Hagen blood group)	0.000310962	-1.33494
8085984	OSBPL10	oxysterol binding protein-like 10	1.5466e-07	-1.33467
7924327	GPATCH2	G patch domain containing 2	0.000332269	-1.33451
7947147	SVIP	small VCP/p97-interacting protein	0.000880721	-1.33412
8127549	SLC17A5	solute carrier family 17 (anion/sugar transporter), member 5	0.000457259	-1.33387
7917676	GLMN	glomulin, FKBP associated protein	0.000305961	-1.33377
8042843	WDR54	WD repeat domain 54	7.84466e-05	-1.33366
8030113	RUVBL2	RuvB-like 2 (E. coli)	5.41466e-06	-1.33354
7942289	RNF121	ring finger protein 121	0.000183634	-1.33349
7949679	SPTBN2	spectrin, beta, non-erythrocytic 2	0.000481141	-1.33331
8164596	C9orf78	chromosome 9 open reading frame 78	2.86257e-06	-1.33278
8071119	BCL2L13	BCL2-like 13 (apoptosis facilitator)	1.02985e-06	-1.33274
7942123	CCND1	cyclin D1	5.89626e-07	-1.33248
7910494	ARV1	ARV1 homolog (S. cerevisiae)	5.57923e-08	-1.33237
7994576	RUNDC2C	RUN domain containing 2C	0.000753602	-1.33235
8151074	PDE7A	phosphodiesterase 7A	0.000306604	-1.33209
8157092	TMEM38B	transmembrane protein 38B	0.000243444	-1.3319
7918681	RSBN1	round spermatid basic protein 1	0.000170067	-1.33177
8107632	SNX24	sorting nexin 24	1.57848e-07	-1.33169
8166797	MID1IP1	MID1 interacting protein 1 (gastrulation specific G12 homolog (zebrafish))	7.85583e-07	-1.33157
8021603	SERPINB13	serpin peptidase inhibitor, clade B (ovalbumin), member 13	1.06511e-06	-1.3315
8110043	BNIP1	BCL2/adenovirus E1B 19kDa interacting protein 1	0.000567896	-1.33118
8038163	RASIP1	Ras interacting protein 1	0.000938264	-1.33108
8043657	CNNM4	cyclin M4	0.000175828	-1.33105
8133721	HSPB1	heat shock 27kDa protein 1	1.29394e-08	-1.33064
8001748	SNORA50	small nucleolar RNA, H/ACA box 50	0.000306468	-1.33057
7938890	PRMT3	protein arginine methyltransferase 3	0.000110236	-1.33038
7912303	DFFA	DNA fragmentation factor, 45kDa, alpha polypeptide	4.49534e-07	-1.33016
8056829	CIR	CBF1 interacting corepressor	1.17017e-05	-1.3301
7975713	FCF1	FCF1 small subunit (SSU) processome component homolog (S. cerevisiae)	1.66013e-06	-1.32975
7967331	VPS37B	vacuolar protein sorting 37 homolog B (S. cerevisiae)	0.000212458	-1.32974
8001658	C16orf80	chromosome 16 open reading frame 80	1.35599e-07	-1.32968
8135638	ST7	suppression of tumorigenicity 7	5.1671e-05	-1.32943
7920182	LCE3E	late cornified envelope 3E	0.000489103	-1.32934
8172520	TFE3	transcription factor binding to IGHM enhancer 3	1.88401e-07	-1.32912
8116579	FOXQ1	forkhead box Q1	1.34319e-05	-1.32878
8103005	ANAPC10	anaphase promoting complex subunit 10	5.73071e-05	-1.32852
8137680	CENTA1	centaurin, alpha 1	7.73269e-05	-1.32851
7930008	NOLC1	nucleolar and coiled-body phosphoprotein 1	2.80485e-07	-1.32783
8004804	PFAS	phosphoribosylformylglycinamidine synthase (FGAR amidotransferase)	0.000638006	-1.3278
8081612	ABHD10	abhydrolase domain containing 10	9.11213e-05	-1.32773
8016590	FAM117A	family with sequence similarity 117, member A	2.99756e-05	-1.3277
7905929	EFNA1	ephrin-A1	0.000213132	-1.32711
8005441	SMCR8	Smith-Magenis syndrome chromosome region, candidate 8	2.39326e-05	-1.3268
7927550	LOC100132418	similar to PRO1102	0.00082968	-1.32678
7993185	NUBP1	nucleotide binding protein 1 (MinD homolog, E. coli)	4.89441e-05	-1.32674
7981192	ATG2B	ATG2 autophagy related 2 homolog B (S. cerevisiae)	4.7671e-05	-1.32671
8086985	COL7A1	collagen, type VII, alpha 1 (epidermolysis bullosa, dystrophic, dominant and recessive)	0.000228821	-1.32654
8019765	ARHGDIA	Rho GDP dissociation inhibitor (GDI) alpha	1.05004e-07	-1.32627
8156761	NANS	N-acetylneuraminic acid synthase (sialic acid synthase)	2.78178e-07	-1.32609
8103834	AGA	aspartylglucosaminidase	6.59525e-05	-1.32601
7964021	RNF41	ring finger protein 41	7.83205e-06	-1.32588
8044965	TSN	translin	1.32625e-05	-1.32562
7979906	C14orf112	chromosome 14 open reading frame 112	4.62634e-08	-1.3256
7935627	GOT1	glutamic-oxaloacetic transaminase 1, soluble (aspartate aminotransferase 1)	1.10149e-07	-1.32538
7983744	TMOD3	tropomodulin 3 (ubiquitous)	1.73028e-09	-1.32532
8098414	SPCS3	signal peptidase complex subunit 3 homolog (S. cerevisiae)	2.46525e-07	-1.32517
8166289	CDKL5	cyclin-dependent kinase-like 5	0.000214491	-1.32507
8100347	SCFD2	sec1 family domain containing 2	0.00036864	-1.32498
8105612	SDCCAG10	serologically defined colon cancer antigen 10	1.41215e-06	-1.3244
7925611	TFB2M	transcription factor B2, mitochondrial	4.65064e-06	-1.32428
8107282	WDR36	WD repeat domain 36	1.16465e-07	-1.32423
7930870	TOMM22	translocase of outer mitochondrial membrane 22 homolog (yeast)	2.93955e-07	-1.32348
8004867	NDEL1	nudE nuclear distribution gene E homolog (A. nidulans)-like 1	4.41424e-08	-1.32347
7922414	SNORD76	small nucleolar RNA, C/D box 76	2.85872e-07	-1.32341
8167790	TSR2	TSR2, 20S rRNA accumulation, homolog (S. cerevisiae)	0.000143218	-1.32336
7966760	FBXO21	F-box protein 21	2.95486e-05	-1.32333
8035566	HOMER3	homer homolog 3 (Drosophila)	4.08941e-06	-1.32319
8104825	BXDC2	brix domain containing 2	1.40763e-05	-1.32289
7978956	L2HGDH	L-2-hydroxyglutarate dehydrogenase	0.000410737	-1.32278
8018482	WBP2	WW domain binding protein 2	1.34136e-05	-1.3227
7967473	EIF2B1	eukaryotic translation initiation factor 2B, subunit 1 alpha, 26kDa	8.42919e-08	-1.32257
8154153	CDC37L1	cell division cycle 37 homolog (S. cerevisiae)-like 1	6.48119e-07	-1.32248
8135229	ARMC10	armadillo repeat containing 10	9.40285e-05	-1.32235
7945620	TOLLIP	toll interacting protein	4.33367e-06	-1.32234
8137225	REPIN1	replication initiator 1	0.000544175	-1.32205
7904853	GPR89C	G protein-coupled receptor 89C	5.87718e-07	-1.32104
8081241	C3orf26	chromosome 3 open reading frame 26	1.93813e-07	-1.32064
7941179	CAPN1	calpain 1, (mu/I) large subunit	1.05322e-06	-1.3206
8158961	GTF3C5	general transcription factor IIIC, polypeptide 5, 63kDa	1.29442e-05	-1.32052
7899448	MED18	mediator complex subunit 18	0.000811802	-1.32018
8012079	DVL2	dishevelled, dsh homolog 2 (Drosophila)	0.000271957	-1.32016
8023481	NARS	asparaginyl-tRNA synthetase	3.7934e-09	-1.32
8064218	PRPF6	PRP6 pre-mRNA processing factor 6 homolog (S. cerevisiae)	2.73085e-06	-1.3198
8082229	UMPS	uridine monophosphate synthetase	3.44548e-05	-1.31975
8138067	PSCD3	pleckstrin homology, Sec7 and coiled-coil domains 3	2.97657e-07	-1.31974
8146243	HOOK3	hook homolog 3 (Drosophila)	1.48352e-05	-1.31952
7937465	TALDO1	transaldolase 1	1.77892e-07	-1.31922
8032755	ZBTB7A	zinc finger and BTB domain containing 7A	0.000129584	-1.31916
8130087	PPIL4	peptidylprolyl isomerase (cyclophilin)-like 4	6.27895e-07	-1.31915
8061262	NAT5	N-acetyltransferase 5	2.80616e-05	-1.3191
8131374	JTV1	JTV1 gene	7.6622e-08	-1.31908
7999149	NMRAL1	NmrA-like family domain containing 1	1.05551e-05	-1.31906
8004416	CHRNB1	cholinergic receptor, nicotinic, beta 1 (muscle)	6.5148e-07	-1.31889
8109368	G3BP1	GTPase activating protein (SH3 domain) binding protein 1	5.50648e-08	-1.31834
8056206	RBMS1	RNA binding motif, single stranded interacting protein 1	2.01994e-05	-1.31821
7903719	AMPD2	adenosine monophosphate deaminase 2 (isoform L)	0.000390471	-1.31792
8175977	IRAK1	interleukin-1 receptor-associated kinase 1	2.71238e-05	-1.31772
8019357	DCXR	dicarbonyl/L-xylulose reductase	3.28213e-07	-1.31771
8112033	ARL15	ADP-ribosylation factor-like 15	4.75257e-06	-1.31762
7927936	DDX21	DEAD (Asp-Glu-Ala-Asp) box polypeptide 21	7.94453e-07	-1.31745
8060698	C20orf29	chromosome 20 open reading frame 29	0.000140093	-1.31719
8096296	HSP90AB3P	heat shock protein 90kDa alpha (cytosolic), class B member 3 (pseudogene)	1.7816e-07	-1.31702
8002897	FLJ22167	hypothetical protein FLJ22167	0.000557421	-1.31698
8145854	PROSC	proline synthetase co-transcribed homolog (bacterial)	1.7718e-07	-1.31673
8121886	HINT3	histidine triad nucleotide binding protein 3	0.000224544	-1.31669
7997230	PSMD7	proteasome (prosome, macropain) 26S subunit, non-ATPase, 7	1.59535e-07	-1.31668
8157216	UGCG	UDP-glucose ceramide glucosyltransferase	1.2373e-06	-1.31659
7898278	SPEN	spen homolog, transcriptional regulator (Drosophila)	1.71187e-06	-1.31654
7989975	CLN6	ceroid-lipofuscinosis, neuronal 6, late infantile, variant	1.82571e-06	-1.31646
8170166	HTATSF1	HIV-1 Tat specific factor 1	6.75563e-05	-1.3164
8015741	AARSD1	alanyl-tRNA synthetase domain containing 1	4.12548e-05	-1.31627
8010664	MRPL12	mitochondrial ribosomal protein L12	5.25197e-06	-1.31621
8091562	DHX36	DEAH (Asp-Glu-Ala-His) box polypeptide 36	5.06433e-06	-1.31619
8063697	TH1L	TH1-like (Drosophila)	2.84546e-05	-1.3159
8146198	POLB	polymerase (DNA directed), beta	2.04139e-06	-1.31563
8138640	CYCS	cytochrome c, somatic	2.14389e-06	-1.31557
7966183	ALKBH2	alkB, alkylation repair homolog 2 (E. coli)	0.000884125	-1.31545
8103881	RWDD4A	RWD domain containing 4A	2.53739e-06	-1.31527
8084794	IL1RAP	interleukin 1 receptor accessory protein	2.89965e-07	-1.31519
7922162	SLC19A2	solute carrier family 19 (thiamine transporter), member 2	2.30036e-05	-1.31503
7975705	ISCA2	iron-sulfur cluster assembly 2 homolog (S. cerevisiae)	0.000142147	-1.31501
8100714	YTHDC1	YTH domain containing 1	6.20687e-08	-1.31494
8052798	AAK1	AP2 associated kinase 1	2.2582e-06	-1.31484
8148040	MAL2	mal, T-cell differentiation protein 2	6.12407e-08	-1.31472
8144557	MSRA	methionine sulfoxide reductase A	0.00031023	-1.31439
8032076	RNF126	ring finger protein 126	0.000232782	-1.31433
7967109	C12orf43	chromosome 12 open reading frame 43	0.000520796	-1.31418
8101324	HNRNPD	heterogeneous nuclear ribonucleoprotein D (AU-rich element RNA binding protein 1, 37kDa)	2.57153e-08	-1.31404
7963244	TFCP2	transcription factor CP2	1.34282e-05	-1.31398
8140151	RFC2	replication factor C (activator 1) 2, 40kDa	0.00021816	-1.31391
8040639	HADHB	hydroxyacyl-Coenzyme A dehydrogenase/3-ketoacyl-Coenzyme A thiolase/enoyl-Coenzyme A hydratase (trifunctional protein), beta subunit	7.5793e-08	-1.31371
7904000	DDX20	DEAD (Asp-Glu-Ala-Asp) box polypeptide 20	2.8892e-05	-1.31365
8044301	ANKRD57	ankyrin repeat domain 57	0.00015535	-1.31364
7919251	GPR89B	G protein-coupled receptor 89B	3.75448e-07	-1.31358
8073207	FAM83F	family with sequence similarity 83, member F	0.00067044	-1.31358
7952927	B4GALNT3	beta-1,4-N-acetyl-galactosaminyl transferase 3	0.000490752	-1.31351
7980271	NEK9	NIMA (never in mitosis gene a)- related kinase 9	0.000105537	-1.31343
8063369	ZNF313	zinc finger protein 313	1.68161e-07	-1.31325
8060063	NDUFA10	NADH dehydrogenase (ubiquinone) 1 alpha subcomplex, 10, 42kDa	1.21018e-06	-1.3132
7951325	DCUN1D5	DCN1, defective in cullin neddylation 1, domain containing 5 (S. cerevisiae)	2.58481e-05	-1.31312
8151917	MTERFD1	MTERF domain containing 1	0.000249346	-1.3129
7954173	STRAP	serine/threonine kinase receptor associated protein	1.42077e-07	-1.31283
8092073	EIF5A2	eukaryotic translation initiation factor 5A2	0.00050496	-1.3128
8013179	ATPAF2	ATP synthase mitochondrial F1 complex assembly factor 2	2.08536e-05	-1.31279
8118634	RING1	ring finger protein 1	3.453e-05	-1.31275
8167185	TIMP1	TIMP metallopeptidase inhibitor 1	1.6912e-06	-1.31247
8174737	NKAP	NFKB activating protein	0.000172202	-1.31247
8121257	PRDM1	PR domain containing 1, with ZNF domain	3.24869e-06	-1.31246
7977841	C14orf94	chromosome 14 open reading frame 94	3.68258e-05	-1.3124
8007071	CDC6	cell division cycle 6 homolog (S. cerevisiae)	8.57885e-07	-1.31216
8160981	KIAA1539	KIAA1539	0.000205674	-1.31191
8003348	RNF166	ring finger protein 166	0.000219915	-1.31191
8124502	ZNF184	zinc finger protein 184	0.000326733	-1.3119
8010139	SEC14L1	SEC14-like 1 (S. cerevisiae)	4.88575e-06	-1.31181
8010161	2011-09-09	septin 9	3.63166e-07	-1.31172
7904930	GPR89B	G protein-coupled receptor 89B	4.26269e-07	-1.31159
8155696	FAM122A	family with sequence similarity 122A	0.000182696	-1.31141
8004408	FGF11	fibroblast growth factor 11	0.000464917	-1.31136
8117834	PPP1R11	protein phosphatase 1, regulatory (inhibitor) subunit 11	1.95426e-07	-1.31135
8177744	PPP1R11	protein phosphatase 1, regulatory (inhibitor) subunit 11	1.95426e-07	-1.31135
8034940	NOTCH3	Notch homolog 3 (Drosophila)	0.000122163	-1.31131
8045919	2011-03-07	membrane-associated ring finger (C3HC4) 7	5.70899e-08	-1.31129
7979516	TRMT5	TRM5 tRNA methyltransferase 5 homolog (S. cerevisiae)	3.36713e-06	-1.31094
8130739	RPS6KA2	ribosomal protein S6 kinase, 90kDa, polypeptide 2	1.56992e-05	-1.31092
8130173	RAET1L	retinoic acid early transcript 1L	4.90959e-06	-1.31085
8062286	C20orf4	chromosome 20 open reading frame 4	3.46816e-05	-1.31081
8094342	C4orf28	chromosome 4 open reading frame 28	2.8034e-05	-1.31077
8089082	DCBLD2	discoidin, CUB and LCCL domain containing 2	1.46828e-07	-1.31072
8005435	SMCR7	Smith-Magenis syndrome chromosome region, candidate 7	0.000512805	-1.31043
7935730	CWF19L1	CWF19-like 1, cell cycle control (S. pombe)	1.14981e-06	-1.31043
8019263	ARHGDIA	Rho GDP dissociation inhibitor (GDI) alpha	3.16575e-07	-1.31031
7937485	PNPLA2	patatin-like phospholipase domain containing 2	1.24709e-06	-1.31025
8063071	ZSWIM3	zinc finger, SWIM-type containing 3	0.000841807	-1.31007
8037847	AP2S1	adaptor-related protein complex 2, sigma 1 subunit	6.46712e-06	-1.30991
8141363	TRIM4	tripartite motif-containing 4	4.46113e-05	-1.3098
8125687	RGL2	ral guanine nucleotide dissociation stimulator-like 2	0.000399085	-1.30966
8178244	RING1	ring finger protein 1	9.91585e-05	-1.30963
8084360	ABCF3	ATP-binding cassette, sub-family F (GCN20), member 3	3.58611e-06	-1.30955
8014882	C17orf37	chromosome 17 open reading frame 37	8.50345e-08	-1.30937
8035156	CHERP	calcium homeostasis endoplasmic reticulum protein	9.2376e-05	-1.30935
8164698	MED27	mediator complex subunit 27	0.000706778	-1.30891
7959002	SDSL	serine dehydratase-like	1.1746e-05	-1.30873
7974799	MNAT1	menage a trois homolog 1, cyclin H assembly factor (Xenopus laevis)	9.64256e-07	-1.30844
7959986	PUS1	pseudouridylate synthase 1	0.000340483	-1.30842
7983335	CTDSPL2	CTD (carboxy-terminal domain, RNA polymerase II, polypeptide A) small phosphatase like 2	1.06122e-07	-1.30835
8073192	UQCRFS1	ubiquinol-cytochrome c reductase, Rieske iron-sulfur polypeptide 1	1.11409e-07	-1.30823
7935647	COX15	COX15 homolog, cytochrome c oxidase assembly protein (yeast)	0.00013597	-1.30822
7898975	SRRM1	serine/arginine repetitive matrix 1	6.29442e-07	-1.30751
7999304	FAM86A	family with sequence similarity 86, member A	0.000210805	-1.30716
8084694	EIF4A2	eukaryotic translation initiation factor 4A, isoform 2	3.79194e-07	-1.30688
7999468	LITAF	lipopolysaccharide-induced TNF factor	9.87375e-09	-1.30663
8153201	EIF2C2	eukaryotic translation initiation factor 2C, 2	0.000197649	-1.30662
8128138	MDN1	MDN1, midasin homolog (yeast)	0.000704536	-1.30659
8178676	NEU1	sialidase 1 (lysosomal sialidase)	1.11247e-05	-1.30657
8139592	HUS1	HUS1 checkpoint homolog (S. pombe)	2.69938e-06	-1.3065
8065018	TASP1	taspase, threonine aspartase, 1	0.000701276	-1.30641
7906079	RAB25	RAB25, member RAS oncogene family	8.26671e-07	-1.3064
8066402	C20orf111	chromosome 20 open reading frame 111	7.08707e-05	-1.30621
8131614	AHR	aryl hydrocarbon receptor	2.19127e-07	-1.30598
8073949	CRELD2	cysteine-rich with EGF-like domains 2	1.11704e-06	-1.30579
8081676	GTPBP8	GTP-binding protein 8 (putative)	3.06084e-05	-1.30573
7921583	COPA	coatomer protein complex, subunit alpha	1.11399e-07	-1.30562
7947681	ARHGAP1	Rho GTPase activating protein 1	5.36966e-07	-1.30558
8075542	C22orf30	chromosome 22 open reading frame 30	7.36555e-05	-1.30552
8089234	ZBTB11	zinc finger and BTB domain containing 11	1.25614e-05	-1.30546
8033025	DUS3L	dihydrouridine synthase 3-like (S. cerevisiae)	0.000313105	-1.30544
7992685	KCTD5	potassium channel tetramerisation domain containing 5	2.10041e-06	-1.3054
7941865	RAD9A	RAD9 homolog A (S. pombe)	0.00017026	-1.30517
8108447	CXXC5	CXXC finger 5	0.000402008	-1.30493
7923489	KLHL12	kelch-like 12 (Drosophila)	2.59749e-06	-1.3049
8099965	LOC344967	acyl-CoA thioesterase 7-like	2.03563e-05	-1.30477
8133345	WBSCR22	Williams Beuren syndrome chromosome region 22	1.53472e-07	-1.30474
8077353	TRNT1	tRNA nucleotidyl transferase, CCA-adding, 1	0.000659329	-1.30467
8117710	---	---	1.33853e-07	-1.30451
7968333	USPL1	ubiquitin specific peptidase like 1	3.96463e-06	-1.30451
8172453	TIMM17B	translocase of inner mitochondrial membrane 17 homolog B (yeast)	2.34165e-05	-1.30434
8138912	LSM5	LSM5 homolog, U6 small nuclear RNA associated (S. cerevisiae)	0.000104603	-1.30429
7906995	UCK2	uridine-cytidine kinase 2	7.8729e-07	-1.30425
7946221	TAF10	TAF10 RNA polymerase II, TATA box binding protein (TBP)-associated factor, 30kDa	4.62368e-08	-1.30408
8080419	GNL3	guanine nucleotide binding protein-like 3 (nucleolar)	2.57769e-07	-1.30402
8027908	RBM42	RNA binding motif protein 42	4.18691e-05	-1.30379
8020842	WBP11P1	WW domain binding protein 11 pseudogene 1	0.000127447	-1.30365
8003171	COTL1	coactosin-like 1 (Dictyostelium)	1.43007e-05	-1.30361
7910790	LOC440737	similar to ribosomal protein L35	4.84525e-07	-1.30354
7993608	COQ7	coenzyme Q7 homolog, ubiquinone (yeast)	0.000218964	-1.30339
7906852	UHMK1	U2AF homology motif (UHM) kinase 1	1.48471e-06	-1.30325
8086317	GORASP1	golgi reassembly stacking protein 1, 65kDa	0.000821267	-1.30313
8147396	INTS8	integrator complex subunit 8	0.000666055	-1.303
7923119	ZBTB41	zinc finger and BTB domain containing 41	1.95311e-06	-1.30293
8075343	SF3A1	splicing factor 3a, subunit 1, 120kDa	5.2914e-06	-1.3024
7951422	KIAA1826	KIAA1826	0.000127111	-1.30225
8103524	TMEM192	transmembrane protein 192	4.23469e-07	-1.30219
8099541	QDPR	quinoid dihydropteridine reductase	0.000201636	-1.30212
8072645	HMG2L1	high-mobility group protein 2-like 1	1.27526e-05	-1.302
8007904	GOSR2	golgi SNAP receptor complex member 2	4.89428e-06	-1.30194
7999562	PARN	poly(A)-specific ribonuclease (deadenylation nuclease)	1.45914e-07	-1.3018
7905220	ECM1	extracellular matrix protein 1	0.000127364	-1.30167
8140220	WBSCR16	Williams-Beuren syndrome chromosome region 16	9.62574e-05	-1.30165
8065256	CRNKL1	crooked neck pre-mRNA splicing factor-like 1 (Drosophila)	0.000512216	-1.30147
7923027	GLRX2	glutaredoxin 2	0.000157248	-1.30144
8174239	BEX2	brain expressed X-linked 2	0.000559648	-1.30131
7977331	C14orf79	chromosome 14 open reading frame 79	0.000200818	-1.30122
7992973	DNAJA3	DnaJ (Hsp40) homolog, subfamily A, member 3	1.34533e-06	-1.30119
7958379	PWP1	PWP1 homolog (S. cerevisiae)	6.81533e-07	-1.30103
8141150	ASNS	asparagine synthetase	5.28394e-07	-1.301
8026047	JUNB	jun B proto-oncogene	1.47111e-06	-1.30091
8025697	ILF3	interleukin enhancer binding factor 3, 90kDa	7.77815e-07	-1.30086
8025766	CARM1	coactivator-associated arginine methyltransferase 1	1.1354e-05	-1.30085
8101718	PIGY	phosphatidylinositol glycan anchor biosynthesis, class Y	3.29762e-07	-1.30062
8179055	ZNRD1	zinc ribbon domain containing 1	5.56398e-06	-1.30032
7920201	SPRR2B	small proline-rich protein 2B	4.17373e-05	-1.30014
8069711	ZNF294	zinc finger protein 294	3.46001e-06	-1.30011
7918345	PSMA5	proteasome (prosome, macropain) subunit, alpha type, 5	1.54723e-05	-1.30011
8004360	KCTD11	potassium channel tetramerisation domain containing 11	0.000510658	-1.30006
7907611	RASAL2	RAS protein activator like 2	1.62556e-05	-1.2999
8080896	SLC25A26	solute carrier family 25, member 26	0.000306342	-1.2999
7919763	ENSA	endosulfine alpha	1.99105e-05	-1.29987
7972487	DOCK9	dedicator of cytokinesis 9	3.05343e-07	-1.29985
7998136	RHBDF1	rhomboid 5 homolog 1 (Drosophila)	6.38529e-05	-1.29963
8051820	THADA	thyroid adenoma associated	0.000144739	-1.29948
8069174	C21orf70	chromosome 21 open reading frame 70	0.000279143	-1.29946
8119067	KCTD20	potassium channel tetramerisation domain containing 20	0.000341922	-1.29914
8136631	SSBP1	single-stranded DNA binding protein 1	6.2491e-07	-1.29905
8147994	C8orf53	chromosome 8 open reading frame 53	5.03244e-05	-1.29901
8062409	CTNNBL1	catenin, beta like 1	9.92447e-05	-1.29896
8150928	NSMAF	neutral sphingomyelinase (N-SMase) activation associated factor	3.83984e-07	-1.29886
8077781	VHL	von Hippel-Lindau tumor suppressor	3.92045e-05	-1.29858
7955613	KRT7	keratin 7	1.31957e-07	-1.29845
8055021	IWS1	IWS1 homolog (S. cerevisiae)	3.44557e-06	-1.2984
7954382	PYROXD1	pyridine nucleotide-disulphide oxidoreductase domain 1	1.58678e-05	-1.29836
8178955	RGL2	ral guanine nucleotide dissociation stimulator-like 2	0.000713143	-1.29829
8180144	RGL2	ral guanine nucleotide dissociation stimulator-like 2	0.000713143	-1.29829
8152759	TATDN1	TatD DNase domain containing 1	0.00051107	-1.29827
8003158	KIAA1609	KIAA1609	0.000252949	-1.29814
7967463	RILPL1	Rab interacting lysosomal protein-like 1	0.000859784	-1.29813
8043937	C2orf29	chromosome 2 open reading frame 29	1.68367e-07	-1.29793
8006392	PSMD11	proteasome (prosome, macropain) 26S subunit, non-ATPase, 11	9.1396e-07	-1.29791
8122426	PHACTR2	phosphatase and actin regulator 2	3.08794e-06	-1.29776
8007471	NBR1	neighbor of BRCA1 gene 1	3.18226e-08	-1.2977
8060379	PSMF1	proteasome (prosome, macropain) inhibitor subunit 1 (PI31)	1.35779e-07	-1.29766
8010820	FOXK2	forkhead box K2	1.08383e-06	-1.29739
8098576	SLC25A4	solute carrier family 25 (mitochondrial carrier; adenine nucleotide translocator), member 4	0.000155281	-1.29738
8016266	KIAA1267	KIAA1267	1.96106e-07	-1.29735
7972190	RBM26	RNA binding motif protein 26	9.32058e-08	-1.29732
7942544	RNF169	ring finger protein 169	0.000241347	-1.29721
7930311	GSTO2	glutathione S-transferase omega 2	4.13593e-08	-1.29706
7923007	UCHL5	ubiquitin carboxyl-terminal hydrolase L5	4.64047e-07	-1.29704
7989953	FLJ11506	hypothetical protein FLJ11506	2.62282e-05	-1.29702
8069753	CCT8	chaperonin containing TCP1, subunit 8 (theta)	1.33374e-05	-1.29697
8070046	C21orf66	chromosome 21 open reading frame 66	4.27605e-06	-1.29662
8152628	DERL1	Der1-like domain family, member 1	3.04691e-07	-1.29656
7965486	CCDC41	coiled-coil domain containing 41	0.00054123	-1.29646
7996934	NIP7	nuclear import 7 homolog (S. cerevisiae)	1.04559e-06	-1.2961
7930226	PDCD11	programmed cell death 11	3.00116e-05	-1.29592
8100478	AASDH	aminoadipate-semialdehyde dehydrogenase	0.00010836	-1.29576
7978132	IPO4	importin 4	7.98467e-05	-1.29563
8173009	PHF8	PHD finger protein 8	0.000194769	-1.29525
8119712	SRF	serum response factor (c-fos serum response element-binding transcription factor)	9.98363e-07	-1.29518
8004247	RNASEK	ribonuclease, RNase K	2.16603e-05	-1.29515
8160151	ZDHHC21	zinc finger, DHHC-type containing 21	2.06952e-05	-1.29498
8105504	FAM133B	family with sequence similarity 133, member B	3.52821e-05	-1.29488
8148265	RNF139	ring finger protein 139	6.90637e-06	-1.2947
7962659	HDAC7	histone deacetylase 7	0.000813335	-1.29464
8008547	TOM1L1	target of myb1 (chicken)-like 1	3.31735e-08	-1.29447
7915170	MYCBP	c-myc binding protein	7.73388e-06	-1.29445
8054611	C2orf59	chromosome 2 open reading frame 59	5.54325e-06	-1.29445
8139232	PSMA2	proteasome (prosome, macropain) subunit, alpha type, 2	6.50921e-08	-1.29439
7975645	ZNF410	zinc finger protein 410	1.77767e-07	-1.29437
8021113	C18orf25	chromosome 18 open reading frame 25	0.000237384	-1.29418
7970716	LNX2	ligand of numb-protein X 2	2.3861e-08	-1.29412
8035120	EPS15L1	epidermal growth factor receptor pathway substrate 15-like 1	1.21664e-05	-1.29404
8116710	CDYL	chromodomain protein, Y-like	4.14486e-05	-1.294
8034762	PRKACA	protein kinase, cAMP-dependent, catalytic, alpha	0.000323243	-1.29398
7898227	PLEKHM2	pleckstrin homology domain containing, family M (with RUN domain) member 2	5.18044e-06	-1.2939
8091103	TFDP2	transcription factor Dp-2 (E2F dimerization partner 2)	4.62669e-05	-1.29389
8169701	MCTS1	malignant T cell amplified sequence 1	8.11202e-05	-1.29361
7978389	LOC649445	similar to high mobility group nucleosomal binding domain 2	0.000192147	-1.29356
8079796	RNF123	ring finger protein 123	0.000632522	-1.29352
7902382	RABGGTB	Rab geranylgeranyltransferase, beta subunit	1.75312e-06	-1.29336
8058985	RNF25	ring finger protein 25	0.000270979	-1.29329
8127977	SYNCRIP	synaptotagmin binding, cytoplasmic RNA interacting protein	1.14334e-07	-1.29319
8110803	CLPTM1L	CLPTM1-like	7.10758e-08	-1.29299
8138941	NT5C3	5'-nucleotidase, cytosolic III	0.000592323	-1.29267
8104788	RAI14	retinoic acid induced 14	0.000101151	-1.29252
8023656	KDSR	3-ketodihydrosphingosine reductase	7.36332e-06	-1.29238
7949995	MRPL21	mitochondrial ribosomal protein L21	5.05425e-08	-1.29238
7917103	ZZZ3	zinc finger, ZZ-type containing 3	2.18001e-07	-1.29233
8007148	GAST	gastrin	0.000327054	-1.29226
8009951	ITGB4	integrin, beta 4	1.16156e-05	-1.29199
7925978	C10orf18	chromosome 10 open reading frame 18	1.37964e-07	-1.29198
8174047	TIMM8A	translocase of inner mitochondrial membrane 8 homolog A (yeast)	0.000407378	-1.29192
8162352	NOL8	nucleolar protein 8	2.17672e-05	-1.29189
7920903	SSR2	signal sequence receptor, beta (translocon-associated protein beta)	1.10538e-07	-1.29124
8076374	NHP2L1	NHP2 non-histone chromosome protein 2-like 1 (S. cerevisiae)	1.25646e-05	-1.2911
7941797	ADRBK1	adrenergic, beta, receptor kinase 1	5.03634e-05	-1.29037
8012581	STX8	syntaxin 8	2.13586e-05	-1.29025
8061211	DTD1	D-tyrosyl-tRNA deacylase 1 homolog (S. cerevisiae)	1.01627e-06	-1.29008
8071768	SMARCB1	SWI/SNF related, matrix associated, actin dependent regulator of chromatin, subfamily b, member 1	1.57388e-06	-1.28993
8095723	EPGN	epithelial mitogen homolog (mouse)	2.60644e-06	-1.28964
7905355	SCNM1	sodium channel modifier 1	8.30276e-06	-1.28942
7926708	THNSL1	threonine synthase-like 1 (S. cerevisiae)	0.000528392	-1.28934
7978208	TINF2	TERF1 (TRF1)-interacting nuclear factor 2	2.16118e-06	-1.28934
8025142	ARHGEF18	rho/rac guanine nucleotide exchange factor (GEF) 18	0.000297501	-1.289
7896908	PUSL1	pseudouridylate synthase-like 1	4.51479e-05	-1.28894
7933659	CSTF2T	cleavage stimulation factor, 3' pre-RNA, subunit 2, 64kDa, tau variant	0.000345134	-1.28869
8049448	CENTG2	centaurin, gamma 2	1.38002e-05	-1.28846
8096098	COPS4	COP9 constitutive photomorphogenic homolog subunit 4 (Arabidopsis)	1.74921e-06	-1.2881
8137584	NOM1	nucleolar protein with MIF4G domain 1	0.000120405	-1.2879
8023672	VPS4B	vacuolar protein sorting 4 homolog B (S. cerevisiae)	2.17023e-07	-1.2876
8087748	VPRBP	Vpr (HIV-1) binding protein	6.41097e-06	-1.28754
8000192	RRN3	RRN3 RNA polymerase I transcription factor homolog (S. cerevisiae)	7.08065e-07	-1.2873
8069943	URB1	URB1 ribosome biogenesis 1 homolog (S. cerevisiae)	0.000185488	-1.28719
7987361	ZNF770	zinc finger protein 770	1.17755e-07	-1.28656
8046590	HNRNPA3	heterogeneous nuclear ribonucleoprotein A3	1.56663e-07	-1.28654
8096718	SCYE1	small inducible cytokine subfamily E, member 1 (endothelial monocyte-activating)	3.93884e-06	-1.28651
8051637	DHX57	DEAH (Asp-Glu-Ala-Asp/His) box polypeptide 57	1.10403e-05	-1.28635
7927389	MAPK8	mitogen-activated protein kinase 8	2.26863e-07	-1.28593
8076339	PHF5A	PHD finger protein 5A	0.000199492	-1.28554
7963577	SPRYD3	SPRY domain containing 3	1.26876e-05	-1.28508
8041888	MSH6	mutS homolog 6 (E. coli)	0.000618799	-1.28498
8020814	RNF138	ring finger protein 138	0.000100068	-1.28484
7976243	CPSF2	cleavage and polyadenylation specific factor 2, 100kDa	3.57542e-07	-1.28471
8103079	LOC90826	hypothetical protein BC004337	0.00026109	-1.2847
8042259	MDH1	malate dehydrogenase 1, NAD (soluble)	4.8185e-06	-1.28463
8137986	RNF216	ring finger protein 216	2.87497e-05	-1.28458
8134211	DKFZP564O0523	hypothetical protein DKFZp564O0523	0.000122085	-1.28443
7943827	DLAT	dihydrolipoamide S-acetyltransferase	5.46447e-06	-1.28407
8128322	C6orf66	chromosome 6 open reading frame 66	4.85646e-05	-1.28402
8114225	H2AFY	H2A histone family, member Y	6.71486e-08	-1.28398
7939376	LDLRAD3	low density lipoprotein receptor class A domain containing 3	7.00669e-05	-1.28394
7979824	ACTN1	actinin, alpha 1	2.16372e-07	-1.2839
8146435	RGS20	regulator of G-protein signaling 20	0.000223446	-1.2839
8043363	C2orf59	chromosome 2 open reading frame 59	1.87473e-05	-1.28383
7897449	SPSB1	splA/ryanodine receptor domain and SOCS box containing 1	2.36002e-05	-1.28379
7902290	CTH	cystathionase (cystathionine gamma-lyase)	1.28085e-07	-1.28364
7950119	C11orf59	chromosome 11 open reading frame 59	2.23474e-06	-1.28349
8125139	NEU1	sialidase 1 (lysosomal sialidase)	4.93001e-05	-1.28339
8179851	NEU1	sialidase 1 (lysosomal sialidase)	4.93001e-05	-1.28339
7931204	LHPP	phospholysine phosphohistidine inorganic pyrophosphate phosphatase	0.000304611	-1.28335
7981032	DDX24	DEAD (Asp-Glu-Ala-Asp) box polypeptide 24	3.02298e-07	-1.28334
8134712	AP4M1	adaptor-related protein complex 4, mu 1 subunit	0.00053718	-1.28308
8164100	RPL35	ribosomal protein L35	1.15287e-06	-1.28302
7997099	SF3B3	splicing factor 3b, subunit 3, 130kDa	5.12787e-07	-1.28298
8051030	SLC5A6	solute carrier family 5 (sodium-dependent vitamin transporter), member 6	0.00077667	-1.28296
8055060	WDR33	WD repeat domain 33	2.19317e-06	-1.28253
8000425	GTF3C1	general transcription factor IIIC, polypeptide 1, alpha 220kDa	6.31252e-05	-1.28243
8159008	SURF2	surfeit 2	0.00015129	-1.28238
7962811	C12orf41	chromosome 12 open reading frame 41	0.00010461	-1.28196
7919659	SF3B4	splicing factor 3b, subunit 4, 49kDa	3.17905e-05	-1.28189
7971920	---	---	2.12979e-07	-1.28184
8087271	QRICH1	glutamine-rich 1	6.29633e-08	-1.28172
7912956	RCC2	regulator of chromosome condensation 2	1.61166e-06	-1.28165
7904572	---	---	0.000102018	-1.28135
8081256	TBC1D23	TBC1 domain family, member 23	1.81549e-06	-1.28108
7990540	IMP3	IMP3, U3 small nucleolar ribonucleoprotein, homolog (yeast)	5.24504e-05	-1.28083
8090162	ITGB5	integrin, beta 5	7.07072e-05	-1.28074
8107356	DCP2	DCP2 decapping enzyme homolog (S. cerevisiae)	0.000886251	-1.28027
8091656	METT5D1	methyltransferase 5 domain containing 1	0.000104691	-1.28017
8019772	THOC4	THO complex 4	7.74892e-08	-1.28014
8166278	SCML1	sex comb on midleg-like 1 (Drosophila)	0.000522226	-1.27973
7915563	LOC100129492	hypothetical protein LOC100129492	0.000986462	-1.27954
7982723	IVD	isovaleryl Coenzyme A dehydrogenase	0.000555063	-1.2794
7946988	HPS5	Hermansky-Pudlak syndrome 5	0.00013197	-1.27932
8053142	RTKN	rhotekin	0.000227249	-1.27904
8149673	REEP4	receptor accessory protein 4	0.00027144	-1.27879
8019308	MAFG	v-maf musculoaponeurotic fibrosarcoma oncogene homolog G (avian)	0.000505968	-1.27876
7943690	DDX10	DEAD (Asp-Glu-Ala-Asp) box polypeptide 10	4.10838e-05	-1.27875
7977854	JUB	jub, ajuba homolog (Xenopus laevis)	3.66597e-07	-1.27873
8006479	LIG3	ligase III, DNA, ATP-dependent	3.76859e-05	-1.27854
8119492	BYSL	bystin-like	0.000244484	-1.27853
8041031	BRE	brain and reproductive organ-expressed (TNFRSF1A modulator)	3.05414e-07	-1.27846
7934367	ANXA7	annexin A7	1.87205e-06	-1.27839
7902634	BXDC5	brix domain containing 5	1.5634e-07	-1.27832
8008664	AKAP1	A kinase (PRKA) anchor protein 1	0.000843771	-1.27828
8060758	PRNP	prion protein (p27-30) (Creutzfeldt-Jakob disease, Gerstmann-Strausler-Scheinker syndrome, fatal familial insomnia)	2.48126e-08	-1.27822
7955637	KRT18	keratin 18	2.4222e-06	-1.27784
8079217	ZNF35	zinc finger protein 35	0.000178743	-1.2772
8013633	UNC119	unc-119 homolog (C. elegans)	0.000646961	-1.27706
7999044	CREBBP	CREB binding protein (Rubinstein-Taybi syndrome)	1.45362e-06	-1.27672
8105353	SKIV2L2	superkiller viralicidic activity 2-like 2 (S. cerevisiae)	2.134e-07	-1.27644
7920196	SPRR2D	small proline-rich protein 2D	7.04646e-07	-1.27634
8140070	TBL2	transducin (beta)-like 2	1.89553e-06	-1.27618
8075089	TFIP11	tuftelin interacting protein 11	2.0841e-05	-1.27607
8022996	KIAA1632	KIAA1632	8.25601e-05	-1.27606
8013191	FLII	flightless I homolog (Drosophila)	7.22597e-08	-1.27577
7915015	GNL2	guanine nucleotide binding protein-like 2 (nucleolar)	1.07515e-06	-1.27569
8131013	UNC84A	unc-84 homolog A (C. elegans)	7.2666e-06	-1.27568
7967810	GOLGA3	golgi autoantigen, golgin subfamily a, 3	3.06819e-05	-1.27543
7956910	CAND1	cullin-associated and neddylation-dissociated 1	2.56859e-06	-1.27542
8032491	LMNB2	lamin B2	0.000103918	-1.2754
8109149	PCYOX1L	prenylcysteine oxidase 1 like	1.40798e-05	-1.27532
8078173	OXNAD1	oxidoreductase NAD-binding domain containing 1	2.263e-06	-1.2753
7923347	LAD1	ladinin 1	4.34419e-06	-1.2751
8021376	NEDD4L	neural precursor cell expressed, developmentally down-regulated 4-like	1.97512e-07	-1.27509
7930162	C10orf26	chromosome 10 open reading frame 26	0.000243456	-1.27497
8001666	CSNK2A2	casein kinase 2, alpha prime polypeptide	3.20524e-08	-1.27489
8051583	CYP1B1	cytochrome P450, family 1, subfamily B, polypeptide 1	0.000598137	-1.27466
8023323	MBD1	methyl-CpG binding domain protein 1	1.85154e-06	-1.27465
7927926	DDX50	DEAD (Asp-Glu-Ala-Asp) box polypeptide 50	1.64536e-05	-1.27385
7909011	MDM4	Mdm4 p53 binding protein homolog (mouse)	0.000312863	-1.2738
7911138	C1orf71	chromosome 1 open reading frame 71	0.000459889	-1.27371
8119898	VEGFA	vascular endothelial growth factor A	2.93392e-07	-1.27369
8156945	RNF20	ring finger protein 20	2.23229e-05	-1.27366
8036808	PRR13	proline rich 13	6.07778e-06	-1.27351
8059222	DNPEP	aspartyl aminopeptidase	3.85876e-05	-1.27348
8142663	NDUFA5	NADH dehydrogenase (ubiquinone) 1 alpha subcomplex, 5, 13kDa	0.000236906	-1.27314
7955810	PRR13	proline rich 13	7.60663e-06	-1.27306
7990379	EDC3	enhancer of mRNA decapping 3 homolog (S. cerevisiae)	3.39138e-05	-1.27267
8106210	RGNEF	Rho-guanine nucleotide exchange factor	6.91042e-07	-1.27227
8120022	CDC5L	CDC5 cell division cycle 5-like (S. pombe)	1.10191e-06	-1.27214
8105862	CDK7	cyclin-dependent kinase 7	9.6158e-06	-1.27207
8177462	CDK7	cyclin-dependent kinase 7	9.6158e-06	-1.27207
8116910	HIVEP1	human immunodeficiency virus type I enhancer binding protein 1	3.38796e-05	-1.27187
7939329	PDHX	pyruvate dehydrogenase complex, component X	1.07059e-06	-1.27171
8156452	FAM120A	family with sequence similarity 120A	4.4137e-07	-1.27131
7966851	TAOK3	TAO kinase 3	4.60752e-06	-1.27115
7918913	IGSF3	immunoglobulin superfamily, member 3	0.000725774	-1.27099
8007290	MLX	MAX-like protein X	1.18326e-05	-1.26995
8010804	NARF	nuclear prelamin A recognition factor	0.000751861	-1.26975
7960666	ZNF384	zinc finger protein 384	1.75749e-05	-1.26971
7902227	GADD45A	growth arrest and DNA-damage-inducible, alpha	3.71381e-07	-1.26953
8086627	ALS2CL	ALS2 C-terminal like	0.000948393	-1.26932
7941478	SART1	squamous cell carcinoma antigen recognized by T cells	0.000293849	-1.26927
8048120	ATIC	5-aminoimidazole-4-carboxamide ribonucleotide formyltransferase/IMP cyclohydrolase	7.03791e-06	-1.26925
8038458	PNKP	polynucleotide kinase 3'-phosphatase	0.000147668	-1.26918
8130116	LATS1	LATS, large tumor suppressor, homolog 1 (Drosophila)	5.75767e-05	-1.26891
7906041	DAP3	death associated protein 3	9.83646e-06	-1.26879
8112841	HOMER1	homer homolog 1 (Drosophila)	0.000746864	-1.26866
8144361	MCPH1	microcephalin 1	0.000100385	-1.26842
8176865	C20orf69	chromosome 20 open reading frame 69	1.89206e-06	-1.26825
8177460	C20orf69	chromosome 20 open reading frame 69	1.89206e-06	-1.26825
8148964	---	---	3.88837e-07	-1.26811
7896742	C20orf69	chromosome 20 open reading frame 69	3.88837e-07	-1.26811
7911347	C20orf69	chromosome 20 open reading frame 69	3.88837e-07	-1.26811
7945342	C20orf69	chromosome 20 open reading frame 69	3.88837e-07	-1.26811
8031990	C20orf69	chromosome 20 open reading frame 69	3.88837e-07	-1.26811
8110670	C20orf69	chromosome 20 open reading frame 69	3.88837e-07	-1.26811
8137666	C20orf69	chromosome 20 open reading frame 69	3.88837e-07	-1.26811
8085054	DKFZP434B2016	similar to hypothetical protein LOC284701	3.88837e-07	-1.26811
8114443	ETF1	eukaryotic translation termination factor 1	8.33834e-07	-1.26798
8095539	UTP3	UTP3, small subunit (SSU) processome component, homolog (S. cerevisiae)	0.000388437	-1.26793
8148149	ZHX2	zinc fingers and homeoboxes 2	4.49938e-05	-1.2678
8005512	PRPSAP2	phosphoribosyl pyrophosphate synthetase-associated protein 2	1.53681e-05	-1.26763
8047815	FASTKD2	FAST kinase domains 2	0.000655507	-1.26722
8117368	HIST1H4C	histone cluster 1, H4c	6.86046e-08	-1.2671
7947040	SPTY2D1	SPT2, Suppressor of Ty, domain containing 1 (S. cerevisiae)	0.000596722	-1.26674
7924923	NUP133	nucleoporin 133kDa	9.86386e-05	-1.26669
8119801	ABCC10	ATP-binding cassette, sub-family C (CFTR/MRP), member 10	0.000938018	-1.26656
8164653	UCK1	uridine-cytidine kinase 1	3.29551e-05	-1.26617
8111796	PRKAA1	protein kinase, AMP-activated, alpha 1 catalytic subunit	1.86894e-05	-1.26604
7971550	MED4	mediator complex subunit 4	0.00042591	-1.26601
8123717	RPP40	ribonuclease P/MRP 40kDa subunit	0.000316222	-1.266
7948904	SNORD28	small nucleolar RNA, C/D box 28	0.000466433	-1.26597
8017675	PLEKHM1	pleckstrin homology domain containing, family M (with RUN domain) member 1	6.86503e-06	-1.26585
7974090	CTAGE5	CTAGE family, member 5	0.000298328	-1.26581
7975167	GPHN	gephyrin	0.000174884	-1.26574
8025028	CLPP	ClpP caseinolytic peptidase, ATP-dependent, proteolytic subunit homolog (E. coli)	1.53513e-05	-1.26563
8172425	SLC38A5	solute carrier family 38, member 5	3.10649e-06	-1.26563
8091120	GK5	glycerol kinase 5 (putative)	0.000320171	-1.26551
8129045	HDAC2	histone deacetylase 2	1.06207e-06	-1.26545
8147221	OSGIN2	oxidative stress induced growth inhibitor family member 2	2.74179e-06	-1.26523
7948113	OR7E5P	olfactory receptor, family 7, subfamily E, member 5 pseudogene	2.68311e-06	-1.26505
8018324	GGA3	golgi associated, gamma adaptin ear containing, ARF binding protein 3	0.000122971	-1.26502
7926158	C10orf47	chromosome 10 open reading frame 47	0.000561037	-1.26494
8052803	AAK1	AP2 associated kinase 1	1.17129e-06	-1.26483
8127158	GCLC	glutamate-cysteine ligase, catalytic subunit	1.82516e-07	-1.26423
8101622	GPSN2	glycoprotein, synaptic 2	1.36411e-06	-1.26416
7983350	EIF3J	eukaryotic translation initiation factor 3, subunit J	1.83245e-06	-1.26394
8064808	SLC23A2	solute carrier family 23 (nucleobase transporters), member 2	0.000997967	-1.26348
8049963	---	---	1.25773e-06	-1.26335
7924549	C20orf69	chromosome 20 open reading frame 69	1.25773e-06	-1.26335
8051605	HNRPLL	heterogeneous nuclear ribonucleoprotein L-like	2.70482e-05	-1.26315
8020254	SEH1L	SEH1-like (S. cerevisiae)	7.44586e-05	-1.26295
8008064	PNPO	pyridoxamine 5'-phosphate oxidase	1.32381e-05	-1.26252
8034313	HNRPA1L-2	heterogeneous nuclear ribonucleoprotein A1 pseudogene	1.00895e-07	-1.26245
7935968	LDB1	LIM domain binding 1	1.46129e-05	-1.26241
7997197	DHX38	DEAH (Asp-Glu-Ala-His) box polypeptide 38	0.000629388	-1.26219
8024089	WDR18	WD repeat domain 18	9.40517e-05	-1.26216
7918284	TAF13	TAF13 RNA polymerase II, TATA box binding protein (TBP)-associated factor, 18kDa	5.16741e-06	-1.26213
8052689	SPRED2	sprouty-related, EVH1 domain containing 2	0.000210147	-1.26189
8107458	COMMD10	COMM domain containing 10	4.89186e-05	-1.26185
7984190	TRIP4	thyroid hormone receptor interactor 4	4.74177e-05	-1.26156
8070819	PTTG1IP	pituitary tumor-transforming 1 interacting protein	9.01808e-08	-1.26141
8137826	FTSJ2	FtsJ homolog 2 (E. coli)	0.000436324	-1.26139
8162696	XPA	xeroderma pigmentosum, complementation group A	0.000549007	-1.26091
8057933	GTF3C3	general transcription factor IIIC, polypeptide 3, 102kDa	9.9067e-06	-1.2605
8115327	SPARC	secreted protein, acidic, cysteine-rich (osteonectin)	7.15628e-06	-1.26034
7990033	TLE3	transducin-like enhancer of split 3 (E(sp1) homolog, Drosophila)	0.000624037	-1.26026
8167763	TSPYL2	TSPY-like 2	1.24019e-05	-1.26001
7987439	GPR176	G protein-coupled receptor 176	0.000194013	-1.25998
8139198	RWDD4A	RWD domain containing 4A	4.17824e-06	-1.25962
8020149	NAPG	N-ethylmaleimide-sensitive factor attachment protein, gamma	4.52744e-06	-1.25958
8095870	CCNG2	cyclin G2	1.40704e-05	-1.2595
8079563	DHX30	DEAH (Asp-Glu-Ala-His) box polypeptide 30	0.000254533	-1.25944
8003210	C16orf74	chromosome 16 open reading frame 74	8.61732e-05	-1.25888
8129649	C6orf192	chromosome 6 open reading frame 192	0.00077548	-1.25887
8025672	SLC44A2	solute carrier family 44, member 2	1.1441e-06	-1.25886
7948267	TIMM10	translocase of inner mitochondrial membrane 10 homolog (yeast)	0.000823848	-1.25878
8042503	MXD1	MAX dimerization protein 1	4.24116e-05	-1.25877
8080991	HNRNPA3	heterogeneous nuclear ribonucleoprotein A3	1.14925e-06	-1.25868
7955331	SMARCD1	SWI/SNF related, matrix associated, actin dependent regulator of chromatin, subfamily d, member 1	5.10289e-07	-1.25858
8163452	FKBP15	FK506 binding protein 15, 133kDa	0.000117358	-1.25846
8142036	SRPK2	SFRS protein kinase 2	1.10297e-05	-1.25844
8021183	SCARNA17	small Cajal body-specific RNA 17	5.68484e-05	-1.25839
8042283	HSPC159	galectin-related protein	3.81333e-06	-1.25839
8027074	UPF1	UPF1 regulator of nonsense transcripts homolog (yeast)	7.31614e-05	-1.25825
8135250	PSMC2	proteasome (prosome, macropain) 26S subunit, ATPase, 2	2.72278e-06	-1.2582
7935521	AVPI1	arginine vasopressin-induced 1	3.05828e-06	-1.25817
8158298	GLE1	GLE1 RNA export mediator homolog (yeast)	0.000218212	-1.25808
8062844	C20orf121	chromosome 20 open reading frame 121	3.24076e-05	-1.25797
7978527	C14orf126	chromosome 14 open reading frame 126	2.11128e-05	-1.25789
7928558	ZMIZ1	zinc finger, MIZ-type containing 1	0.000678341	-1.25786
8019273	THOC4	THO complex 4	7.365e-07	-1.25785
8078033	C3orf19	chromosome 3 open reading frame 19	5.10298e-05	-1.2578
7930524	VTI1A	vesicle transport through interaction with t-SNAREs homolog 1A (yeast)	0.000407706	-1.25731
7926345	RPP38	ribonuclease P/MRP 38kDa subunit	7.34985e-06	-1.2573
8063484	CSTF1	cleavage stimulation factor, 3' pre-RNA, subunit 1, 50kDa	0.000189643	-1.25727
7938390	ADM	adrenomedullin	0.000321588	-1.25726
8121161	KIAA0776	KIAA0776	1.13461e-05	-1.25721
8006850	CRKRS	Cdc2-related kinase, arginine/serine-rich	3.74705e-05	-1.25703
8088167	SELK	selenoprotein K	2.60898e-05	-1.25699
8031690	ZNF264	zinc finger protein 264	0.000541179	-1.25693
7962427	PUS7L	pseudouridylate synthase 7 homolog (S. cerevisiae)-like	2.07206e-05	-1.25686
7951873	KIAA0999	KIAA0999 protein	0.000775891	-1.25676
8150491	MYST3	MYST histone acetyltransferase (monocytic leukemia) 3	1.34694e-05	-1.25671
8040655	SELI	selenoprotein I	9.82974e-06	-1.25643
8072488	DRG1	developmentally regulated GTP binding protein 1	6.64196e-06	-1.25637
8154670	IFT74	intraflagellar transport 74 homolog (Chlamydomonas)	0.000379497	-1.25634
8002312	NOB1	NIN1/RPN12 binding protein 1 homolog (S. cerevisiae)	4.12178e-05	-1.25632
7936115	SH3PXD2A	SH3 and PX domains 2A	0.000826054	-1.25599
8119993	HSP90AB1	heat shock protein 90kDa alpha (cytosolic), class B member 1	4.23293e-07	-1.25554
8003217	COX4NB	COX4 neighbor	0.000114558	-1.25539
8161988	UBQLN1	ubiquilin 1	4.16599e-07	-1.25531
8017555	ERN1	endoplasmic reticulum to nucleus signaling 1	7.90747e-06	-1.25512
8015133	KRT23	keratin 23 (histone deacetylase inducible)	0.000712381	-1.25504
8092552	IGF2BP2	insulin-like growth factor 2 mRNA binding protein 2	4.66004e-06	-1.25503
7922646	IFRG15	interferon responsive gene 15	3.67227e-06	-1.25488
8088128	DCP1A	DCP1 decapping enzyme homolog A (S. cerevisiae)	4.43513e-05	-1.25485
7939102	ELP4	elongation protein 4 homolog (S. cerevisiae)	0.000105299	-1.25477
8008139	UBE2Z	ubiquitin-conjugating enzyme E2Z	2.16364e-07	-1.25469
7920217	SPRR2G	small proline-rich protein 2G	0.000108106	-1.25466
7906819	ATF6	activating transcription factor 6	2.62007e-07	-1.25458
7993281	SNX29	sorting nexin 29	0.000705832	-1.25452
8027184	KIAA0892	KIAA0892	0.000618353	-1.25449
8042720	CCT7	chaperonin containing TCP1, subunit 7 (eta)	4.04081e-06	-1.25421
8061368	NXT1	NTF2-like export factor 1	0.000980942	-1.25405
7932041	UPF2	UPF2 regulator of nonsense transcripts homolog (yeast)	7.82556e-05	-1.25391
8094688	LIAS	lipoic acid synthetase	3.44452e-05	-1.2539
8037322	ETHE1	ethylmalonic encephalopathy 1	1.34221e-05	-1.25389
8131427	C7orf26	chromosome 7 open reading frame 26	0.000227797	-1.25376
8028916	SNRPA	small nuclear ribonucleoprotein polypeptide A	5.92881e-07	-1.2537
7925364	HEATR1	HEAT repeat containing 1	5.96882e-06	-1.25355
7959563	C12orf65	chromosome 12 open reading frame 65	0.000148994	-1.25351
7905589	C1orf77	chromosome 1 open reading frame 77	6.83362e-05	-1.25298
7904018	CTTNBP2NL	CTTNBP2 N-terminal like	2.0836e-05	-1.25296
8114396	CDC23	cell division cycle 23 homolog (S. cerevisiae)	1.11166e-05	-1.25283
8099388	HS3ST1	heparan sulfate (glucosamine) 3-O-sulfotransferase 1	0.000557693	-1.25282
7903308	CCDC76	coiled-coil domain containing 76	0.000131188	-1.25273
7914334	WDR57	WD repeat domain 57 (U5 snRNP specific)	2.14079e-05	-1.25248
8137464	---	---	7.71817e-05	-1.25237
8085374	RAF1	v-raf-1 murine leukemia viral oncogene homolog 1	6.41904e-06	-1.25161
8038981	ZNF611	zinc finger protein 611	0.000967076	-1.25149
8070557	ZNF295	zinc finger protein 295	8.2188e-06	-1.25088
8104680	C5orf22	chromosome 5 open reading frame 22	4.80616e-05	-1.25086
7943760	SNF1LK2	SNF1-like kinase 2	0.000703655	-1.25078
8084439	EIF4G1	eukaryotic translation initiation factor 4 gamma, 1	1.41493e-05	-1.25073
8150797	ATP6V1H	ATPase, H+ transporting, lysosomal 50/57kDa, V1 subunit H	0.000121628	-1.25073
7920766	ASH1L	ash1 (absent, small, or homeotic)-like (Drosophila)	1.95897e-05	-1.25052
8020411	SNRPD1	small nuclear ribonucleoprotein D1 polypeptide 16kDa	0.000835779	-1.25046
8034021	CDC37	cell division cycle 37 homolog (S. cerevisiae)	9.34252e-07	-1.25042
7988838	LEO1	Leo1, Paf1/RNA polymerase II complex component, homolog (S. cerevisiae)	0.000571162	-1.25039
8082750	UBA5	ubiquitin-like modifier activating enzyme 5	1.83427e-05	-1.24992
8013923	GIT1	G protein-coupled receptor kinase interactor 1	0.000689403	-1.24989
8019796	MAFG	v-maf musculoaponeurotic fibrosarcoma oncogene homolog G (avian)	6.45703e-05	-1.2498
7931728	LARP5	La ribonucleoprotein domain family, member 5	3.9876e-05	-1.24947
8167412	PQBP1	polyglutamine binding protein 1	0.00065509	-1.24944
8088700	TMF1	TATA element modulatory factor 1	8.38488e-05	-1.24926
8009727	ICT1	immature colon carcinoma transcript 1	1.452e-05	-1.24905
8145586	ELP3	elongation protein 3 homolog (S. cerevisiae)	9.08208e-06	-1.24889
8037913	NAPA	N-ethylmaleimide-sensitive factor attachment protein, alpha	4.17823e-06	-1.24877
8117822	ZNRD1	zinc ribbon domain containing 1	0.000587925	-1.24851
8095894	MRPL1	mitochondrial ribosomal protein L1	5.1306e-05	-1.24845
8049435	SH3BP4	SH3-domain binding protein 4	0.000190605	-1.24841
7926189	SEC61A2	Sec61 alpha 2 subunit (S. cerevisiae)	0.000554256	-1.2483
8135576	TES	testis derived transcript (3 LIM domains)	2.9046e-07	-1.24816
8074388	SLC25A1	solute carrier family 25 (mitochondrial carrier; citrate transporter), member 1	0.00011042	-1.24811
7928189	UNC5B	unc-5 homolog B (C. elegans)	1.23032e-06	-1.24809
8110894	NSUN2	NOL1/NOP2/Sun domain family, member 2	7.27082e-06	-1.24797
8041360	TTC27	tetratricopeptide repeat domain 27	0.000280518	-1.24795
8051119	PPM1G	protein phosphatase 1G (formerly 2C), magnesium-dependent, gamma isoform	3.22282e-05	-1.24736
8110055	CPEB4	cytoplasmic polyadenylation element binding protein 4	0.000220824	-1.24734
8078569	GOLGA4	golgi autoantigen, golgin subfamily a, 4	2.92818e-05	-1.2472
7905185	KIAA0460	KIAA0460	2.68673e-06	-1.24708
8019046	EIF4A3	eukaryotic translation initiation factor 4A, isoform 3	1.25644e-05	-1.24699
8054377	FHL2	four and a half LIM domains 2	6.41412e-05	-1.24697
8022814	HNRNPA1	heterogeneous nuclear ribonucleoprotein A1	1.40699e-07	-1.24689
8148467	CHRAC1	chromatin accessibility complex 1	7.26274e-06	-1.24687
8080184	ALAS1	aminolevulinate, delta-, synthase 1	5.10634e-06	-1.24685
8044745	DDX18	DEAD (Asp-Glu-Ala-Asp) box polypeptide 18	1.98247e-06	-1.24668
7940191	STX3	syntaxin 3	0.000126315	-1.24645
8098500	CDKN2AIP	CDKN2A interacting protein	9.07203e-05	-1.24639
8109141	GRPEL2	GrpE-like 2, mitochondrial (E. coli)	9.35754e-06	-1.2462
8140942	FAM133B	family with sequence similarity 133, member B	0.000485891	-1.24619
8013094	COPS3	COP9 constitutive photomorphogenic homolog subunit 3 (Arabidopsis)	7.28861e-07	-1.24598
7978542	KIAA1143	KIAA1143	2.79088e-05	-1.24596
8046201	SSB	Sjogren syndrome antigen B (autoantigen La)	1.59506e-06	-1.24588
7946201	ARFIP2	ADP-ribosylation factor interacting protein 2 (arfaptin 2)	3.76095e-06	-1.24584
8000236	CDR2	cerebellar degeneration-related protein 2, 62kDa	4.23592e-05	-1.24574
8003401	APRT	adenine phosphoribosyltransferase	0.00019874	-1.24564
8114326	C5orf5	chromosome 5 open reading frame 5	0.000386741	-1.24561
8100179	NFXL1	nuclear transcription factor, X-box binding-like 1	7.97306e-07	-1.24558
7953775	A2ML1	alpha-2-macroglobulin-like 1	2.11975e-06	-1.24538
8130962	PDCD2	programmed cell death 2	2.60928e-05	-1.24536
7903803	AHCYL1	S-adenosylhomocysteine hydrolase-like 1	7.85729e-07	-1.24533
7974653	KIAA0586	KIAA0586	0.000514786	-1.24525
7941296	SSSCA1	Sjogren syndrome/scleroderma autoantigen 1	3.81953e-05	-1.24496
8064208	DNAJC5	DnaJ (Hsp40) homolog, subfamily C, member 5	6.57569e-05	-1.24478
7977077	MARK3	MAP/microtubule affinity-regulating kinase 3	2.31473e-05	-1.2446
7967987	MRP63	mitochondrial ribosomal protein 63	0.00017274	-1.24459
7953395	COPS7A	COP9 constitutive photomorphogenic homolog subunit 7A (Arabidopsis)	0.000185279	-1.24409
7939184	TCP11L1	t-complex 11 (mouse)-like 1	3.18546e-05	-1.24365
8033458	LYPLA2	lysophospholipase II	0.000349124	-1.24358
7910446	COG2	component of oligomeric golgi complex 2	0.000948521	-1.2435
7945349	BET1L	blocked early in transport 1 homolog (S. cerevisiae)-like	0.000291306	-1.24315
8159379	TMEM141	transmembrane protein 141	9.87632e-07	-1.24313
8010050	FAM100B	family with sequence similarity 100, member B	0.000126317	-1.24307
8152648	C8orf76	chromosome 8 open reading frame 76	8.14978e-05	-1.24294
7949532	FOSL1	FOS-like antigen 1	0.000811909	-1.24258
7975851	C14orf179	chromosome 14 open reading frame 179	0.000846494	-1.24256
8099082	---	---	0.000577505	-1.24248
8149387	FAM86C // FAM86C // FAM86C // FAM86C	family with sequence similarity 86, member C // family with sequence similarity 86, member C // family with sequence similarity 86, member C // family with sequence similarity 86, member C	0.000494767	-1.24243
8005847	TNFAIP1	tumor necrosis factor, alpha-induced protein 1 (endothelial)	9.92661e-07	-1.24231
7917156	FUBP1	far upstream element (FUSE) binding protein 1	1.45465e-06	-1.24226
8160835	C9orf23	chromosome 9 open reading frame 23	0.000376837	-1.24222
8041813	CRIPT	cysteine-rich PDZ-binding protein	2.58755e-05	-1.24222
8084067	ACTL6A	actin-like 6A	4.14445e-06	-1.24193
8116760	RIOK1	RIO kinase 1 (yeast)	5.76664e-05	-1.24182
7975687	LIN52	lin-52 homolog (C. elegans)	4.55416e-05	-1.24153
7911329	C20orf69	chromosome 20 open reading frame 69	1.00613e-05	-1.24134
7917347	DDAH1	dimethylarginine dimethylaminohydrolase 1	0.000910215	-1.24126
8055978	FAM133B	family with sequence similarity 133, member B	0.000208626	-1.24111
8076998	PLXNB2	plexin B2	1.86799e-06	-1.24092
8138922	KBTBD2	kelch repeat and BTB (POZ) domain containing 2	0.00089597	-1.24071
8030437	PRMT1	protein arginine methyltransferase 1	1.57868e-05	-1.24069
8138401	SNX13	sorting nexin 13	2.2761e-06	-1.24063
7896822	AGRN	agrin	0.000205474	-1.24054
8089988	CCDC58	coiled-coil domain containing 58	0.000301145	-1.2404
8005089	COX10	COX10 homolog, cytochrome c oxidase assembly protein, heme A: farnesyltransferase (yeast)	0.00036341	-1.24038
7920409	JTB	jumping translocation breakpoint	1.0301e-05	-1.24033
8144586	MTMR9	myotubularin related protein 9	0.000433497	-1.2402
7996051	POLR2C	polymerase (RNA) II (DNA directed) polypeptide C, 33kDa	0.000103746	-1.24016
8100495	PPAT	phosphoribosyl pyrophosphate amidotransferase	6.82531e-05	-1.23967
7929116	RPP30	ribonuclease P/MRP 30kDa subunit	4.58186e-05	-1.23962
8033960	FDX1L	ferredoxin 1-like	0.000866482	-1.23961
8147864	TTC35	tetratricopeptide repeat domain 35	1.81406e-06	-1.23926
8048370	BCS1L	BCS1-like (yeast)	0.000469998	-1.23916
[truncated: 2,758 more rows]
